# Supplementary material for: The contrasting reactivity of trans- vs. cis-azobenzenes (ArN[double bond, length as m-dash]NAr) with benzynes
Source: Chem Sci. 2023 Jun 6;14(24):6730–7. doi: 10.1039/d3sc02253f (PMC10284128; doi:10.1039/d3sc02253f)
Supplement: SC-014-D3SC02253F-s002 [file SC-014-D3SC02253F-s002.cif]

# Electronic Supplementary Material (ESI) for Chemical Science.
# This journal is © The Royal Society of Chemistry 2023

####################################################################### 
# 
# This file contains crystal structure data downloaded from the 
# Cambridge Structural Database (CSD) hosted by the Cambridge 
# Crystallographic Data Centre (CCDC).
# 
# Full information about CCDC data access policies and citation 
# guidelines are available at http://www.ccdc.cam.ac.uk/access/V1 
# 
# Audit and citation data items may have been added by the CCDC. 
# Please retain this information to preserve the provenance of 
# this file and to allow appropriate attribution of the data. 
# 
#######################################################################

data_23015z_a
_database_code_depnum_ccdc_archive 'CCDC 2251645'
loop_
_audit_author_name
_audit_author_address
'Alex Lovstedt'
;University of Minnesota
United States of America
;
_audit_update_record             
;
2023-03-25 deposited with the CCDC.	2023-05-26 downloaded from the CCDC.
;

_audit_creation_method           SHELXL-2019/1
_shelx_SHELXL_version_number     2019/1
_chemical_name_systematic        ?
_chemical_name_common            ?
_chemical_melting_point          ?
_chemical_formula_moiety         'C41 H32 Cl2 N2 O6, C H2 Cl2'
_chemical_formula_sum            'C42 H34 Cl4 N2 O6'
_chemical_formula_weight         804.51

loop_
_atom_type_symbol
_atom_type_description
_atom_type_scat_dispersion_real
_atom_type_scat_dispersion_imag
_atom_type_scat_source
C C 0.0033 0.0016 'International Tables Vol C Tables 4.2.6.8 and 6.1.1.4'
H H 0.0000 0.0000 'International Tables Vol C Tables 4.2.6.8 and 6.1.1.4'
Cl Cl 0.1484 0.1585 'International Tables Vol C Tables 4.2.6.8 and 6.1.1.4'
N N 0.0061 0.0033 'International Tables Vol C Tables 4.2.6.8 and 6.1.1.4'
O O 0.0106 0.0060 'International Tables Vol C Tables 4.2.6.8 and 6.1.1.4'

_space_group_crystal_system      triclinic
_space_group_IT_number           2
_space_group_name_H-M_alt        'P -1'
_space_group_name_Hall           '-P 1'

_shelx_space_group_comment       
; 
The symmetry employed for this shelxl refinement is uniquely defined 
by the following loop, which should always be used as a source of 
symmetry information in preference to the above space-group names. 
They are only intended as comments. 
;

loop_
_space_group_symop_operation_xyz
'x, y, z'
'-x, -y, -z'

_cell_length_a                   11.5264(8)
_cell_length_b                   12.3665(9)
_cell_length_c                   14.7242(8)
_cell_angle_alpha                88.001(2)
_cell_angle_beta                 88.826(2)
_cell_angle_gamma                64.702(2)
_cell_volume                     1896.3(2)
_cell_formula_units_Z            2
_cell_measurement_temperature    130(2)
_cell_measurement_reflns_used    9331
_cell_measurement_theta_min      2.26
_cell_measurement_theta_max      29.57

_exptl_crystal_description       block
_exptl_crystal_colour            colorless
_exptl_crystal_density_meas      ?
_exptl_crystal_density_method    'not measured'
_exptl_crystal_density_diffrn    1.409
_exptl_crystal_F_000             832
_exptl_transmission_factor_min   0.7011
_exptl_transmission_factor_max   0.7454
_exptl_crystal_size_max          0.300
_exptl_crystal_size_mid          0.160
_exptl_crystal_size_min          0.160
_exptl_absorpt_coefficient_mu    0.364
_shelx_estimated_absorpt_T_min   0.899
_shelx_estimated_absorpt_T_max   0.944
_exptl_absorpt_correction_type   multi-scan
_exptl_absorpt_correction_T_min  0.7011
_exptl_absorpt_correction_T_max  0.7454
_exptl_absorpt_process_details   
'SADABS, Krause, L. et al. J. Appl. Cryst. 48 (2015) 3-10'
_exptl_absorpt_special_details   ?
_diffrn_ambient_temperature      130(2)
_diffrn_radiation_wavelength     0.71073
_diffrn_radiation_type           MoK\a
_diffrn_source                   micro
_diffrn_measurement_device_type  'Bruker Photon-III CPAD'
_diffrn_measurement_method       '\f and \w scans'
_diffrn_detector_area_resol_mean ?
_diffrn_reflns_number            44925
_diffrn_reflns_av_unetI/netI     0.0295
_diffrn_reflns_av_R_equivalents  0.0381
_diffrn_reflns_limit_h_min       -16
_diffrn_reflns_limit_h_max       16
_diffrn_reflns_limit_k_min       -17
_diffrn_reflns_limit_k_max       17
_diffrn_reflns_limit_l_min       -14
_diffrn_reflns_limit_l_max       20
_diffrn_reflns_theta_min         1.954
_diffrn_reflns_theta_max         29.599
_diffrn_reflns_theta_full        25.242
_diffrn_measured_fraction_theta_max 0.999
_diffrn_measured_fraction_theta_full 0.999
_diffrn_reflns_Laue_measured_fraction_max 0.999
_diffrn_reflns_Laue_measured_fraction_full 0.999
_diffrn_reflns_point_group_measured_fraction_max 0.999
_diffrn_reflns_point_group_measured_fraction_full 0.999
_reflns_number_total             10652
_reflns_number_gt                8797
_reflns_threshold_expression     'I > 2\s(I)'
_reflns_Friedel_coverage         0.000
_reflns_Friedel_fraction_max     .
_reflns_Friedel_fraction_full    .

_reflns_special_details          
; 
 Reflections were merged by SHELXL according to the crystal 
 class for the calculation of statistics and refinement. 
  
 _reflns_Friedel_fraction is defined as the number of unique 
 Friedel pairs measured divided by the number that would be 
 possible theoretically, ignoring centric projections and 
 systematic absences. 
;

_computing_data_collection       'Bruker APEX4'
_computing_cell_refinement       'Bruker SAINT'
_computing_data_reduction        'Bruker SAINT'
_computing_structure_solution    'SHELXS-97 (Sheldrick 2008)'
_computing_structure_refinement  'SHELXL-2019/1 (Sheldrick, 2019)'
_computing_molecular_graphics    'Bruker SHELXTL'
_computing_publication_material  'Bruker SHELXTL'
_refine_special_details          ?
_refine_ls_structure_factor_coef Fsqd
_refine_ls_matrix_type           full
_refine_ls_weighting_scheme      calc
_refine_ls_weighting_details     
'w=1/[\s^2^(Fo^2^)+(0.0518P)^2^+1.3286P] where P=(Fo^2^+2Fc^2^)/3'
_atom_sites_solution_primary     direct
_atom_sites_solution_secondary   ?
_atom_sites_solution_hydrogens   mixed
_refine_ls_hydrogen_treatment    mixed
_refine_ls_extinction_method     none
_refine_ls_extinction_coef       .
_refine_ls_number_reflns         10652
_refine_ls_number_parameters     494
_refine_ls_number_restraints     0
_refine_ls_R_factor_all          0.0570
_refine_ls_R_factor_gt           0.0450
_refine_ls_wR_factor_ref         0.1234
_refine_ls_wR_factor_gt          0.1141
_refine_ls_goodness_of_fit_ref   1.033
_refine_ls_restrained_S_all      1.033
_refine_ls_shift/su_max          0.001
_refine_ls_shift/su_mean         0.000

loop_
_atom_site_label
_atom_site_type_symbol
_atom_site_fract_x
_atom_site_fract_y
_atom_site_fract_z
_atom_site_U_iso_or_equiv
_atom_site_adp_type
_atom_site_occupancy
_atom_site_site_symmetry_order
_atom_site_calc_flag
_atom_site_refinement_flags_posn
_atom_site_refinement_flags_adp
_atom_site_refinement_flags_occupancy
_atom_site_disorder_assembly
_atom_site_disorder_group
Cl1 Cl 0.16256(4) 0.48648(4) -0.05615(3) 0.02973(9) Uani 1 1 d . . . . .
Cl2 Cl 0.17508(5) 1.31526(4) 0.16445(3) 0.03990(12) Uani 1 1 d . . . . .
O1 O 0.46008(13) 0.92951(12) 0.38801(11) 0.0446(4) Uani 1 1 d . . . . .
O2 O 0.27622(11) 1.08274(10) 0.42707(9) 0.0305(3) Uani 1 1 d . . . . .
O3 O 0.15121(11) 0.97734(13) 0.59994(8) 0.0352(3) Uani 1 1 d . . . . .
O4 O 0.35262(11) 0.95506(11) 0.61347(8) 0.0296(3) Uani 1 1 d . . . . .
O5 O 1.12501(14) 0.31052(14) 0.64152(12) 0.0529(4) Uani 1 1 d . . . . .
O6 O 0.69214(12) 0.13671(10) 0.09570(8) 0.0303(3) Uani 1 1 d . . . . .
N1 N 0.09689(11) 0.81088(11) 0.23952(8) 0.0205(2) Uani 1 1 d . . . . .
N2 N 0.00954(12) 0.92959(11) 0.24627(9) 0.0218(2) Uani 1 1 d . . . . .
C1 C 0.21050(13) 0.75143(12) 0.28734(10) 0.0190(3) Uani 1 1 d . . . . .
C2 C 0.25276(13) 0.78588(13) 0.36423(10) 0.0198(3) Uani 1 1 d . . . . .
C3 C 0.18742(13) 0.89285(13) 0.42279(10) 0.0212(3) Uani 1 1 d . . . . .
H3A H 0.122492 0.883603 0.463357 0.025 Uiso 1 1 calc R U . . .
H3B H 0.145903 0.967477 0.385504 0.025 Uiso 1 1 calc R U . . .
C4 C 0.30142(13) 0.89176(13) 0.47758(10) 0.0199(3) Uani 1 1 d . . . . .
C5 C 0.40130(14) 0.75918(13) 0.48212(10) 0.0223(3) Uani 1 1 d . . . . .
H5A H 0.490023 0.752504 0.480965 0.027 Uiso 1 1 calc R U . . .
H5B H 0.389040 0.717302 0.537436 0.027 Uiso 1 1 calc R U . . .
C6 C 0.37273(13) 0.70999(13) 0.39738(10) 0.0199(3) Uani 1 1 d . . . . .
C7 C 0.45191(13) 0.60127(13) 0.35623(10) 0.0201(3) Uani 1 1 d . . . . .
C8 C 0.40778(13) 0.56628(12) 0.27929(10) 0.0193(3) Uani 1 1 d . . . . .
C9 C 0.28623(13) 0.64261(12) 0.24458(10) 0.0191(3) Uani 1 1 d . . . . .
C10 C 0.21371(13) 0.63817(13) 0.16591(10) 0.0200(3) Uani 1 1 d . . . . .
C11 C 0.23518(14) 0.55762(13) 0.09566(10) 0.0216(3) Uani 1 1 d . . . . .
H11 H 0.312710 0.486640 0.092180 0.026 Uiso 1 1 calc R U . . .
C12 C 0.13952(15) 0.58513(14) 0.03162(10) 0.0237(3) Uani 1 1 d . . . . .
C13 C 0.02474(15) 0.68911(14) 0.03317(11) 0.0257(3) Uani 1 1 d . . . . .
H13 H -0.038288 0.703710 -0.012028 0.031 Uiso 1 1 calc R U . . .
C14 C 0.00298(14) 0.77102(14) 0.10085(11) 0.0239(3) Uani 1 1 d . . . . .
H14 H -0.073942 0.842774 0.102740 0.029 Uiso 1 1 calc R U . . .
C15 C 0.09773(14) 0.74424(13) 0.16568(10) 0.0205(3) Uani 1 1 d . . . . .
C16 C 0.05307(14) 1.01811(13) 0.22585(10) 0.0217(3) Uani 1 1 d . . . . .
C17 C 0.17136(15) 0.99290(14) 0.18470(11) 0.0255(3) Uani 1 1 d . . . . .
H17 H 0.226688 0.913004 0.169734 0.031 Uiso 1 1 calc R U . . .
C18 C 0.20870(17) 1.08435(16) 0.16547(11) 0.0299(3) Uani 1 1 d . . . . .
H18 H 0.289421 1.067111 0.137427 0.036 Uiso 1 1 calc R U . . .
C19 C 0.12787(17) 1.20043(15) 0.18734(11) 0.0295(3) Uani 1 1 d . . . . .
C20 C 0.00991(17) 1.22737(15) 0.22693(12) 0.0311(3) Uani 1 1 d . . . . .
H20 H -0.045305 1.307720 0.240814 0.037 Uiso 1 1 calc R U . . .
C21 C -0.02799(16) 1.13661(14) 0.24648(11) 0.0272(3) Uani 1 1 d . . . . .
H21 H -0.109273 1.154907 0.273966 0.033 Uiso 1 1 calc R U . . .
C22 C 0.35848(15) 0.96709(14) 0.42562(10) 0.0235(3) Uani 1 1 d . . . . .
C23 C 0.31954(19) 1.16516(17) 0.38355(15) 0.0391(4) Uani 1 1 d . . . . .
H23A H 0.250460 1.246383 0.384825 0.059 Uiso 1 1 calc R U . . .
H23B H 0.343365 1.142706 0.320370 0.059 Uiso 1 1 calc R U . . .
H23C H 0.394265 1.162467 0.415859 0.059 Uiso 1 1 calc R U . . .
C24 C 0.25849(14) 0.94570(13) 0.57023(10) 0.0223(3) Uani 1 1 d . . . . .
C25 C 0.31871(17) 1.01847(16) 0.69817(11) 0.0303(3) Uani 1 1 d . . . . .
H25A H 0.394236 1.024465 0.722398 0.045 Uiso 1 1 calc R U . . .
H25B H 0.288488 0.974783 0.742184 0.045 Uiso 1 1 calc R U . . .
H25C H 0.250512 1.098953 0.687077 0.045 Uiso 1 1 calc R U . . .
C26 C 0.57512(14) 0.53190(13) 0.39590(10) 0.0215(3) Uani 1 1 d . . . . .
C27 C 0.67512(14) 0.48595(13) 0.43608(10) 0.0229(3) Uani 1 1 d . . . . .
C28 C 0.79068(14) 0.43974(13) 0.48826(10) 0.0221(3) Uani 1 1 d . . . . .
C29 C 0.89568(16) 0.33222(15) 0.46922(12) 0.0295(3) Uani 1 1 d . . . . .
H29 H 0.892198 0.286419 0.419743 0.035 Uiso 1 1 calc R U . . .
C30 C 1.00536(16) 0.29185(16) 0.52236(14) 0.0363(4) Uani 1 1 d . . . . .
H30 H 1.075992 0.218076 0.509424 0.044 Uiso 1 1 calc R U . . .
C31 C 1.01236(16) 0.35822(16) 0.59380(13) 0.0331(4) Uani 1 1 d . . . . .
C32 C 0.90958(18) 0.46475(17) 0.61429(13) 0.0355(4) Uani 1 1 d . . . . .
H32 H 0.913941 0.510395 0.663594 0.043 Uiso 1 1 calc R U . . .
C33 C 0.79995(17) 0.50390(15) 0.56164(12) 0.0311(3) Uani 1 1 d . . . . .
H33 H 0.728901 0.576730 0.576020 0.037 Uiso 1 1 calc R U . . .
C34 C 1.1394(3) 0.3785(2) 0.71351(18) 0.0583(7) Uani 1 1 d . . . . .
H34A H 1.224752 0.335541 0.740390 0.087 Uiso 1 1 calc R U . . .
H34B H 1.073690 0.389697 0.760137 0.087 Uiso 1 1 calc R U . . .
H34C H 1.129793 0.456671 0.689328 0.087 Uiso 1 1 calc R U . . .
C35 C 0.48779(13) 0.45185(12) 0.23427(10) 0.0200(3) Uani 1 1 d . . . . .
C36 C 0.44873(15) 0.35942(13) 0.23366(11) 0.0241(3) Uani 1 1 d . . . . .
H36 H 0.372970 0.367939 0.265578 0.029 Uiso 1 1 calc R U . . .
C37 C 0.51852(16) 0.25552(14) 0.18731(11) 0.0263(3) Uani 1 1 d . . . . .
H37 H 0.490292 0.193720 0.187264 0.032 Uiso 1 1 calc R U . . .
C38 C 0.63013(15) 0.24184(13) 0.14078(10) 0.0235(3) Uani 1 1 d . . . . .
C39 C 0.67196(15) 0.33160(14) 0.14198(11) 0.0262(3) Uani 1 1 d . . . . .
H39 H 0.748527 0.322337 0.110868 0.031 Uiso 1 1 calc R U . . .
C40 C 0.60094(15) 0.43545(14) 0.18911(11) 0.0254(3) Uani 1 1 d . . . . .
H40 H 0.630460 0.496298 0.190399 0.031 Uiso 1 1 calc R U . . .
C41 C 0.79865(18) 0.12526(16) 0.03987(12) 0.0333(4) Uani 1 1 d . . . . .
H41A H 0.829910 0.049871 0.007675 0.050 Uiso 1 1 calc R U . . .
H41B H 0.867346 0.125603 0.077818 0.050 Uiso 1 1 calc R U . . .
H41C H 0.772108 0.192391 -0.004357 0.050 Uiso 1 1 calc R U . . .
H2 H -0.041(2) 0.939(2) 0.2925(18) 0.050 Uiso 1 1 d . U . . .
Cl3 Cl 0.36504(6) 0.09736(6) 0.92629(4) 0.05258(14) Uani 1 1 d . . . . .
Cl4 Cl 0.49810(7) 0.23719(7) 0.85942(7) 0.0915(3) Uani 1 1 d . . . . .
C42 C 0.4371(2) 0.19172(18) 0.95533(16) 0.0449(5) Uani 1 1 d . . . . .
H42A H 0.372783 0.263039 0.985515 0.054 Uiso 1 1 calc R U . . .
H42B H 0.507512 0.148702 0.998810 0.054 Uiso 1 1 calc R U . . .

loop_
_atom_site_aniso_label
_atom_site_aniso_U_11
_atom_site_aniso_U_22
_atom_site_aniso_U_33
_atom_site_aniso_U_23
_atom_site_aniso_U_13
_atom_site_aniso_U_12
Cl1 0.0365(2) 0.02845(19) 0.02711(19) -0.00503(14) -0.00519(15) -0.01609(16)
Cl2 0.0524(3) 0.0377(2) 0.0417(2) 0.00950(18) -0.0137(2) -0.0309(2)
O1 0.0349(7) 0.0327(7) 0.0654(10) -0.0056(6) 0.0212(7) -0.0144(6)
O2 0.0272(6) 0.0210(5) 0.0411(7) 0.0024(5) -0.0003(5) -0.0083(5)
O3 0.0253(6) 0.0500(8) 0.0304(6) -0.0147(6) 0.0053(5) -0.0155(5)
O4 0.0252(5) 0.0406(7) 0.0236(5) -0.0101(5) -0.0009(4) -0.0139(5)
O5 0.0364(7) 0.0453(8) 0.0717(11) 0.0118(8) -0.0309(7) -0.0119(6)
O6 0.0360(6) 0.0208(5) 0.0337(6) -0.0078(5) 0.0067(5) -0.0115(5)
N1 0.0181(5) 0.0176(5) 0.0234(6) -0.0024(5) -0.0045(4) -0.0049(4)
N2 0.0178(5) 0.0185(6) 0.0263(6) -0.0026(5) 0.0001(5) -0.0049(5)
C1 0.0166(6) 0.0181(6) 0.0222(6) 0.0007(5) -0.0024(5) -0.0073(5)
C2 0.0184(6) 0.0186(6) 0.0217(7) -0.0007(5) -0.0016(5) -0.0070(5)
C3 0.0181(6) 0.0204(6) 0.0229(7) -0.0034(5) -0.0028(5) -0.0056(5)
C4 0.0178(6) 0.0195(6) 0.0210(6) -0.0033(5) -0.0016(5) -0.0062(5)
C5 0.0211(6) 0.0197(7) 0.0236(7) -0.0028(5) -0.0041(5) -0.0060(5)
C6 0.0197(6) 0.0179(6) 0.0220(7) -0.0001(5) -0.0026(5) -0.0078(5)
C7 0.0185(6) 0.0179(6) 0.0233(7) 0.0007(5) -0.0027(5) -0.0072(5)
C8 0.0184(6) 0.0161(6) 0.0233(7) -0.0010(5) -0.0007(5) -0.0072(5)
C9 0.0187(6) 0.0174(6) 0.0221(6) -0.0006(5) -0.0018(5) -0.0085(5)
C10 0.0196(6) 0.0186(6) 0.0229(7) 0.0002(5) -0.0020(5) -0.0092(5)
C11 0.0236(7) 0.0185(6) 0.0236(7) -0.0003(5) -0.0024(5) -0.0100(5)
C12 0.0300(7) 0.0238(7) 0.0223(7) -0.0022(5) -0.0021(6) -0.0160(6)
C13 0.0272(7) 0.0273(7) 0.0260(7) 0.0020(6) -0.0083(6) -0.0149(6)
C14 0.0213(7) 0.0221(7) 0.0282(7) 0.0011(6) -0.0054(6) -0.0091(6)
C15 0.0209(6) 0.0194(6) 0.0233(7) -0.0008(5) -0.0017(5) -0.0106(5)
C16 0.0218(6) 0.0208(7) 0.0210(7) -0.0001(5) -0.0045(5) -0.0076(5)
C17 0.0250(7) 0.0256(7) 0.0242(7) -0.0011(6) 0.0002(6) -0.0092(6)
C18 0.0308(8) 0.0330(8) 0.0280(8) 0.0015(6) -0.0007(6) -0.0159(7)
C19 0.0384(9) 0.0286(8) 0.0275(8) 0.0058(6) -0.0094(7) -0.0202(7)
C20 0.0365(9) 0.0219(7) 0.0324(8) -0.0011(6) -0.0058(7) -0.0098(7)
C21 0.0259(7) 0.0228(7) 0.0298(8) -0.0013(6) -0.0014(6) -0.0072(6)
C22 0.0234(7) 0.0224(7) 0.0244(7) -0.0033(6) -0.0015(5) -0.0093(6)
C23 0.0365(9) 0.0282(9) 0.0568(12) 0.0102(8) -0.0086(8) -0.0183(7)
C24 0.0226(7) 0.0203(7) 0.0222(7) -0.0010(5) -0.0019(5) -0.0074(5)
C25 0.0326(8) 0.0371(9) 0.0220(7) -0.0073(6) -0.0011(6) -0.0153(7)
C26 0.0218(6) 0.0181(6) 0.0236(7) -0.0019(5) -0.0007(5) -0.0074(5)
C27 0.0221(7) 0.0190(6) 0.0255(7) -0.0009(5) -0.0013(5) -0.0068(5)
C28 0.0194(6) 0.0194(6) 0.0254(7) 0.0021(5) -0.0028(5) -0.0062(5)
C29 0.0252(7) 0.0230(7) 0.0347(9) -0.0040(6) -0.0009(6) -0.0047(6)
C30 0.0225(7) 0.0264(8) 0.0497(11) 0.0010(7) -0.0020(7) -0.0005(6)
C31 0.0254(8) 0.0324(9) 0.0415(10) 0.0110(7) -0.0125(7) -0.0126(7)
C32 0.0386(9) 0.0317(9) 0.0374(9) -0.0002(7) -0.0132(7) -0.0155(7)
C33 0.0292(8) 0.0247(8) 0.0342(9) -0.0029(6) -0.0074(7) -0.0061(6)
C34 0.0580(14) 0.0612(15) 0.0663(15) 0.0196(12) -0.0389(12) -0.0355(12)
C35 0.0195(6) 0.0165(6) 0.0226(7) 0.0001(5) -0.0034(5) -0.0061(5)
C36 0.0232(7) 0.0209(7) 0.0295(8) -0.0017(6) 0.0013(6) -0.0105(6)
C37 0.0295(8) 0.0199(7) 0.0319(8) -0.0018(6) 0.0002(6) -0.0127(6)
C38 0.0260(7) 0.0187(7) 0.0237(7) -0.0024(5) -0.0012(6) -0.0074(6)
C39 0.0239(7) 0.0231(7) 0.0312(8) -0.0038(6) 0.0043(6) -0.0095(6)
C40 0.0249(7) 0.0211(7) 0.0325(8) -0.0026(6) 0.0014(6) -0.0119(6)
C41 0.0353(9) 0.0307(8) 0.0293(8) -0.0077(7) 0.0042(7) -0.0093(7)
Cl3 0.0542(3) 0.0629(4) 0.0510(3) 0.0060(3) -0.0154(2) -0.0347(3)
Cl4 0.0467(3) 0.0595(4) 0.1448(8) 0.0465(5) 0.0288(4) -0.0052(3)
C42 0.0421(11) 0.0308(9) 0.0594(13) -0.0016(9) -0.0048(9) -0.0132(8)

_geom_special_details            
; 
 All esds (except the esd in the dihedral angle between two l.s. planes) 
 are estimated using the full covariance matrix.  The cell esds are taken 
 into account individually in the estimation of esds in distances, angles 
 and torsion angles; correlations between esds in cell parameters are only 
 used when they are defined by crystal symmetry.  An approximate (isotropic) 
 treatment of cell esds is used for estimating esds involving l.s. planes. 
;

loop_
_geom_bond_atom_site_label_1
_geom_bond_atom_site_label_2
_geom_bond_distance
_geom_bond_site_symmetry_2
_geom_bond_publ_flag
Cl1 C12 1.7460(15) . ?
Cl2 C19 1.7452(17) . ?
O1 C22 1.192(2) . ?
O2 C22 1.3369(19) . ?
O2 C23 1.441(2) . ?
O3 C24 1.2040(19) . ?
O4 C24 1.3179(18) . ?
O4 C25 1.4523(19) . ?
O5 C31 1.372(2) . ?
O5 C34 1.430(3) . ?
O6 C38 1.3741(18) . ?
O6 C41 1.422(2) . ?
N1 C15 1.3845(18) . ?
N1 N2 1.3862(17) . ?
N1 C1 1.3892(18) . ?
N2 C16 1.4074(19) . ?
N2 H2 0.86(3) . ?
C1 C2 1.391(2) . ?
C1 C9 1.4149(19) . ?
C2 C6 1.3848(19) . ?
C2 C3 1.504(2) . ?
C3 C4 1.551(2) . ?
C3 H3A 0.9900 . ?
C3 H3B 0.9900 . ?
C4 C24 1.518(2) . ?
C4 C22 1.529(2) . ?
C4 C5 1.549(2) . ?
C5 C6 1.509(2) . ?
C5 H5A 0.9900 . ?
C5 H5B 0.9900 . ?
C6 C7 1.412(2) . ?
C7 C8 1.405(2) . ?
C7 C26 1.432(2) . ?
C8 C9 1.4073(19) . ?
C8 C35 1.4892(19) . ?
C9 C10 1.458(2) . ?
C10 C11 1.405(2) . ?
C10 C15 1.417(2) . ?
C11 C12 1.386(2) . ?
C11 H11 0.9500 . ?
C12 C13 1.397(2) . ?
C13 C14 1.388(2) . ?
C13 H13 0.9500 . ?
C14 C15 1.387(2) . ?
C14 H14 0.9500 . ?
C16 C17 1.393(2) . ?
C16 C21 1.401(2) . ?
C17 C18 1.390(2) . ?
C17 H17 0.9500 . ?
C18 C19 1.382(2) . ?
C18 H18 0.9500 . ?
C19 C20 1.376(3) . ?
C20 C21 1.387(2) . ?
C20 H20 0.9500 . ?
C21 H21 0.9500 . ?
C23 H23A 0.9800 . ?
C23 H23B 0.9800 . ?
C23 H23C 0.9800 . ?
C25 H25A 0.9800 . ?
C25 H25B 0.9800 . ?
C25 H25C 0.9800 . ?
C26 C27 1.203(2) . ?
C27 C28 1.432(2) . ?
C28 C33 1.395(2) . ?
C28 C29 1.396(2) . ?
C29 C30 1.391(2) . ?
C29 H29 0.9500 . ?
C30 C31 1.381(3) . ?
C30 H30 0.9500 . ?
C31 C32 1.382(3) . ?
C32 C33 1.387(2) . ?
C32 H32 0.9500 . ?
C33 H33 0.9500 . ?
C34 H34A 0.9800 . ?
C34 H34B 0.9800 . ?
C34 H34C 0.9800 . ?
C35 C40 1.390(2) . ?
C35 C36 1.396(2) . ?
C36 C37 1.385(2) . ?
C36 H36 0.9500 . ?
C37 C38 1.392(2) . ?
C37 H37 0.9500 . ?
C38 C39 1.387(2) . ?
C39 C40 1.393(2) . ?
C39 H39 0.9500 . ?
C40 H40 0.9500 . ?
C41 H41A 0.9800 . ?
C41 H41B 0.9800 . ?
C41 H41C 0.9800 . ?
Cl3 C42 1.764(2) . ?
Cl4 C42 1.745(2) . ?
C42 H42A 0.9900 . ?
C42 H42B 0.9900 . ?

loop_
_geom_angle_atom_site_label_1
_geom_angle_atom_site_label_2
_geom_angle_atom_site_label_3
_geom_angle
_geom_angle_site_symmetry_1
_geom_angle_site_symmetry_3
_geom_angle_publ_flag
C22 O2 C23 116.00(14) . . ?
C24 O4 C25 116.37(12) . . ?
C31 O5 C34 117.93(17) . . ?
C38 O6 C41 117.23(13) . . ?
C15 N1 N2 121.51(12) . . ?
C15 N1 C1 109.20(12) . . ?
N2 N1 C1 127.35(12) . . ?
N1 N2 C16 117.85(12) . . ?
N1 N2 H2 111.2(17) . . ?
C16 N2 H2 118.3(17) . . ?
N1 C1 C2 129.39(13) . . ?
N1 C1 C9 109.02(12) . . ?
C2 C1 C9 121.58(13) . . ?
C6 C2 C1 117.52(13) . . ?
C6 C2 C3 111.61(12) . . ?
C1 C2 C3 130.82(13) . . ?
C2 C3 C4 101.95(11) . . ?
C2 C3 H3A 111.4 . . ?
C4 C3 H3A 111.4 . . ?
C2 C3 H3B 111.4 . . ?
C4 C3 H3B 111.4 . . ?
H3A C3 H3B 109.2 . . ?
C24 C4 C22 107.67(12) . . ?
C24 C4 C5 113.62(12) . . ?
C22 C4 C5 109.60(12) . . ?
C24 C4 C3 111.57(12) . . ?
C22 C4 C3 108.96(12) . . ?
C5 C4 C3 105.35(11) . . ?
C6 C5 C4 102.51(11) . . ?
C6 C5 H5A 111.3 . . ?
C4 C5 H5A 111.3 . . ?
C6 C5 H5B 111.3 . . ?
C4 C5 H5B 111.3 . . ?
H5A C5 H5B 109.2 . . ?
C2 C6 C7 122.71(13) . . ?
C2 C6 C5 110.42(12) . . ?
C7 C6 C5 126.85(13) . . ?
C8 C7 C6 119.43(13) . . ?
C8 C7 C26 123.22(13) . . ?
C6 C7 C26 117.35(13) . . ?
C7 C8 C9 118.55(13) . . ?
C7 C8 C35 121.15(12) . . ?
C9 C8 C35 120.29(13) . . ?
C8 C9 C1 120.20(13) . . ?
C8 C9 C10 133.46(13) . . ?
C1 C9 C10 106.31(12) . . ?
C11 C10 C15 118.33(13) . . ?
C11 C10 C9 135.05(13) . . ?
C15 C10 C9 106.61(12) . . ?
C12 C11 C10 117.79(14) . . ?
C12 C11 H11 121.1 . . ?
C10 C11 H11 121.1 . . ?
C11 C12 C13 123.20(14) . . ?
C11 C12 Cl1 119.00(12) . . ?
C13 C12 Cl1 117.80(12) . . ?
C14 C13 C12 119.85(14) . . ?
C14 C13 H13 120.1 . . ?
C12 C13 H13 120.1 . . ?
C15 C14 C13 117.52(14) . . ?
C15 C14 H14 121.2 . . ?
C13 C14 H14 121.2 . . ?
N1 C15 C14 127.88(14) . . ?
N1 C15 C10 108.84(12) . . ?
C14 C15 C10 123.27(14) . . ?
C17 C16 C21 119.17(14) . . ?
C17 C16 N2 122.80(13) . . ?
C21 C16 N2 118.02(14) . . ?
C18 C17 C16 120.18(15) . . ?
C18 C17 H17 119.9 . . ?
C16 C17 H17 119.9 . . ?
C19 C18 C17 119.70(16) . . ?
C19 C18 H18 120.2 . . ?
C17 C18 H18 120.2 . . ?
C20 C19 C18 120.99(15) . . ?
C20 C19 Cl2 119.16(13) . . ?
C18 C19 Cl2 119.85(14) . . ?
C19 C20 C21 119.67(15) . . ?
C19 C20 H20 120.2 . . ?
C21 C20 H20 120.2 . . ?
C20 C21 C16 120.29(15) . . ?
C20 C21 H21 119.9 . . ?
C16 C21 H21 119.9 . . ?
O1 C22 O2 124.38(15) . . ?
O1 C22 C4 125.76(14) . . ?
O2 C22 C4 109.85(13) . . ?
O2 C23 H23A 109.5 . . ?
O2 C23 H23B 109.5 . . ?
H23A C23 H23B 109.5 . . ?
O2 C23 H23C 109.5 . . ?
H23A C23 H23C 109.5 . . ?
H23B C23 H23C 109.5 . . ?
O3 C24 O4 124.27(14) . . ?
O3 C24 C4 124.08(14) . . ?
O4 C24 C4 111.64(12) . . ?
O4 C25 H25A 109.5 . . ?
O4 C25 H25B 109.5 . . ?
H25A C25 H25B 109.5 . . ?
O4 C25 H25C 109.5 . . ?
H25A C25 H25C 109.5 . . ?
H25B C25 H25C 109.5 . . ?
C27 C26 C7 171.65(16) . . ?
C26 C27 C28 175.36(16) . . ?
C33 C28 C29 117.89(14) . . ?
C33 C28 C27 119.22(14) . . ?
C29 C28 C27 122.89(14) . . ?
C30 C29 C28 120.28(16) . . ?
C30 C29 H29 119.9 . . ?
C28 C29 H29 119.9 . . ?
C31 C30 C29 120.49(16) . . ?
C31 C30 H30 119.8 . . ?
C29 C30 H30 119.8 . . ?
O5 C31 C30 115.74(17) . . ?
O5 C31 C32 123.88(18) . . ?
C30 C31 C32 120.37(16) . . ?
C31 C32 C33 118.86(17) . . ?
C31 C32 H32 120.6 . . ?
C33 C32 H32 120.6 . . ?
C32 C33 C28 122.10(16) . . ?
C32 C33 H33 119.0 . . ?
C28 C33 H33 119.0 . . ?
O5 C34 H34A 109.5 . . ?
O5 C34 H34B 109.5 . . ?
H34A C34 H34B 109.5 . . ?
O5 C34 H34C 109.5 . . ?
H34A C34 H34C 109.5 . . ?
H34B C34 H34C 109.5 . . ?
C40 C35 C36 118.12(13) . . ?
C40 C35 C8 121.10(13) . . ?
C36 C35 C8 120.74(13) . . ?
C37 C36 C35 121.15(14) . . ?
C37 C36 H36 119.4 . . ?
C35 C36 H36 119.4 . . ?
C36 C37 C38 119.87(14) . . ?
C36 C37 H37 120.1 . . ?
C38 C37 H37 120.1 . . ?
O6 C38 C39 124.22(14) . . ?
O6 C38 C37 115.88(13) . . ?
C39 C38 C37 119.90(14) . . ?
C38 C39 C40 119.57(14) . . ?
C38 C39 H39 120.2 . . ?
C40 C39 H39 120.2 . . ?
C35 C40 C39 121.36(14) . . ?
C35 C40 H40 119.3 . . ?
C39 C40 H40 119.3 . . ?
O6 C41 H41A 109.5 . . ?
O6 C41 H41B 109.5 . . ?
H41A C41 H41B 109.5 . . ?
O6 C41 H41C 109.5 . . ?
H41A C41 H41C 109.5 . . ?
H41B C41 H41C 109.5 . . ?
Cl4 C42 Cl3 111.32(13) . . ?
Cl4 C42 H42A 109.4 . . ?
Cl3 C42 H42A 109.4 . . ?
Cl4 C42 H42B 109.4 . . ?
Cl3 C42 H42B 109.4 . . ?
H42A C42 H42B 108.0 . . ?

loop_
_geom_torsion_atom_site_label_1
_geom_torsion_atom_site_label_2
_geom_torsion_atom_site_label_3
_geom_torsion_atom_site_label_4
_geom_torsion
_geom_torsion_site_symmetry_1
_geom_torsion_site_symmetry_2
_geom_torsion_site_symmetry_3
_geom_torsion_site_symmetry_4
_geom_torsion_publ_flag
C15 N1 N2 C16 -102.22(16) . . . . ?
C1 N1 N2 C16 60.2(2) . . . . ?
C15 N1 C1 C2 178.21(15) . . . . ?
N2 N1 C1 C2 14.1(2) . . . . ?
C15 N1 C1 C9 -0.99(16) . . . . ?
N2 N1 C1 C9 -165.14(13) . . . . ?
N1 C1 C2 C6 -178.62(14) . . . . ?
C9 C1 C2 C6 0.5(2) . . . . ?
N1 C1 C2 C3 4.1(3) . . . . ?
C9 C1 C2 C3 -176.79(14) . . . . ?
C6 C2 C3 C4 17.63(16) . . . . ?
C1 C2 C3 C4 -164.96(15) . . . . ?
C2 C3 C4 C24 -150.97(12) . . . . ?
C2 C3 C4 C22 90.29(13) . . . . ?
C2 C3 C4 C5 -27.24(14) . . . . ?
C24 C4 C5 C6 149.54(12) . . . . ?
C22 C4 C5 C6 -89.98(13) . . . . ?
C3 C4 C5 C6 27.12(15) . . . . ?
C1 C2 C6 C7 0.2(2) . . . . ?
C3 C2 C6 C7 177.99(13) . . . . ?
C1 C2 C6 C5 -178.30(13) . . . . ?
C3 C2 C6 C5 -0.52(17) . . . . ?
C4 C5 C6 C2 -16.89(16) . . . . ?
C4 C5 C6 C7 164.68(14) . . . . ?
C2 C6 C7 C8 -1.1(2) . . . . ?
C5 C6 C7 C8 177.16(14) . . . . ?
C2 C6 C7 C26 178.70(14) . . . . ?
C5 C6 C7 C26 -3.1(2) . . . . ?
C6 C7 C8 C9 1.2(2) . . . . ?
C26 C7 C8 C9 -178.53(13) . . . . ?
C6 C7 C8 C35 -179.50(13) . . . . ?
C26 C7 C8 C35 0.7(2) . . . . ?
C7 C8 C9 C1 -0.6(2) . . . . ?
C35 C8 C9 C1 -179.85(13) . . . . ?
C7 C8 C9 C10 176.99(15) . . . . ?
C35 C8 C9 C10 -2.3(2) . . . . ?
N1 C1 C9 C8 178.97(13) . . . . ?
C2 C1 C9 C8 -0.3(2) . . . . ?
N1 C1 C9 C10 0.81(16) . . . . ?
C2 C1 C9 C10 -178.46(13) . . . . ?
C8 C9 C10 C11 0.6(3) . . . . ?
C1 C9 C10 C11 178.45(16) . . . . ?
C8 C9 C10 C15 -178.15(15) . . . . ?
C1 C9 C10 C15 -0.33(16) . . . . ?
C15 C10 C11 C12 -1.9(2) . . . . ?
C9 C10 C11 C12 179.42(15) . . . . ?
C10 C11 C12 C13 0.9(2) . . . . ?
C10 C11 C12 Cl1 -179.56(11) . . . . ?
C11 C12 C13 C14 0.5(2) . . . . ?
Cl1 C12 C13 C14 -179.05(12) . . . . ?
C12 C13 C14 C15 -0.8(2) . . . . ?
N2 N1 C15 C14 -15.0(2) . . . . ?
C1 N1 C15 C14 179.75(15) . . . . ?
N2 N1 C15 C10 166.02(13) . . . . ?
C1 N1 C15 C10 0.77(16) . . . . ?
C13 C14 C15 N1 -179.14(14) . . . . ?
C13 C14 C15 C10 -0.3(2) . . . . ?
C11 C10 C15 N1 -179.28(13) . . . . ?
C9 C10 C15 N1 -0.26(16) . . . . ?
C11 C10 C15 C14 1.7(2) . . . . ?
C9 C10 C15 C14 -179.30(14) . . . . ?
N1 N2 C16 C17 11.4(2) . . . . ?
N1 N2 C16 C21 -169.88(13) . . . . ?
C21 C16 C17 C18 0.8(2) . . . . ?
N2 C16 C17 C18 179.45(14) . . . . ?
C16 C17 C18 C19 0.0(2) . . . . ?
C17 C18 C19 C20 -0.8(3) . . . . ?
C17 C18 C19 Cl2 179.31(13) . . . . ?
C18 C19 C20 C21 0.9(3) . . . . ?
Cl2 C19 C20 C21 -179.21(13) . . . . ?
C19 C20 C21 C16 -0.2(2) . . . . ?
C17 C16 C21 C20 -0.7(2) . . . . ?
N2 C16 C21 C20 -179.41(15) . . . . ?
C23 O2 C22 O1 -3.3(2) . . . . ?
C23 O2 C22 C4 177.66(14) . . . . ?
C24 C4 C22 O1 129.44(18) . . . . ?
C5 C4 C22 O1 5.4(2) . . . . ?
C3 C4 C22 O1 -109.40(18) . . . . ?
C24 C4 C22 O2 -51.57(16) . . . . ?
C5 C4 C22 O2 -175.61(12) . . . . ?
C3 C4 C22 O2 69.59(15) . . . . ?
C25 O4 C24 O3 -6.2(2) . . . . ?
C25 O4 C24 C4 172.94(13) . . . . ?
C22 C4 C24 O3 124.52(17) . . . . ?
C5 C4 C24 O3 -113.91(17) . . . . ?
C3 C4 C24 O3 5.0(2) . . . . ?
C22 C4 C24 O4 -54.62(16) . . . . ?
C5 C4 C24 O4 66.95(17) . . . . ?
C3 C4 C24 O4 -174.13(13) . . . . ?
C33 C28 C29 C30 -0.1(3) . . . . ?
C27 C28 C29 C30 -179.97(16) . . . . ?
C28 C29 C30 C31 -0.8(3) . . . . ?
C34 O5 C31 C30 177.14(19) . . . . ?
C34 O5 C31 C32 -3.6(3) . . . . ?
C29 C30 C31 O5 -179.72(17) . . . . ?
C29 C30 C31 C32 1.0(3) . . . . ?
O5 C31 C32 C33 -179.52(18) . . . . ?
C30 C31 C32 C33 -0.3(3) . . . . ?
C31 C32 C33 C28 -0.6(3) . . . . ?
C29 C28 C33 C32 0.8(3) . . . . ?
C27 C28 C33 C32 -179.32(17) . . . . ?
C7 C8 C35 C40 -67.5(2) . . . . ?
C9 C8 C35 C40 111.69(17) . . . . ?
C7 C8 C35 C36 114.67(16) . . . . ?
C9 C8 C35 C36 -66.09(19) . . . . ?
C40 C35 C36 C37 -1.8(2) . . . . ?
C8 C35 C36 C37 176.07(14) . . . . ?
C35 C36 C37 C38 0.4(2) . . . . ?
C41 O6 C38 C39 -6.4(2) . . . . ?
C41 O6 C38 C37 173.61(15) . . . . ?
C36 C37 C38 O6 -179.12(14) . . . . ?
C36 C37 C38 C39 0.8(2) . . . . ?
O6 C38 C39 C40 179.30(15) . . . . ?
C37 C38 C39 C40 -0.7(2) . . . . ?
C36 C35 C40 C39 2.0(2) . . . . ?
C8 C35 C40 C39 -175.87(15) . . . . ?
C38 C39 C40 C35 -0.8(2) . . . . ?

loop_
_geom_hbond_atom_site_label_D
_geom_hbond_atom_site_label_H
_geom_hbond_atom_site_label_A
_geom_hbond_distance_DH
_geom_hbond_distance_HA
_geom_hbond_distance_DA
_geom_hbond_angle_DHA
_geom_hbond_site_symmetry_A
_geom_hbond_publ_flag
N2 H2 O3 0.86(3) 2.02(3) 2.8413(18) 157(2) 2_576 yes

_refine_diff_density_max         0.755
_refine_diff_density_min         -0.711
_refine_diff_density_rms         0.058

_shelx_res_file                  
; 
TITL 23015z_a.res in P-1 
    23015z_a.res 
    created by SHELXL-2019/1 at 08:53:54 on 07-Feb-2023 
REM Old TITL 23015z in P-1 
REM SHELXT solution in P-1: R1 0.168, Rweak 0.008, Alpha 0.043 
REM <I/s>   0.000 for    0 systematic absences,  Orientation as input 
REM Formula found by SHELXT:  C42 Cl4 N3 O5 
CELL  0.71073  11.5264  12.3665  14.7242   88.001   88.826   64.702 
ZERR    2.000   0.0008   0.0009   0.0008    0.002    0.002    0.002 
LATT  1 
SFAC C H CL N O 
UNIT 84 68 8 4 12 
TEMP -143.150 
L.S. 10 
BOND $H 
ACTA 
CONF 
SIZE 0.16 0.16 0.30 
EQIV $3 -x, -y+2, -z+1 
HTAB N2 O3_$3 
LIST 4 
FMAP 2 
OMIT 3 -2 4 
OMIT -1 -1 1 
WGHT    0.051800    1.328600 
FVAR       0.36020 
CL1   3    0.162564    0.486475   -0.056153    11.00000    0.03651    0.02845 = 
         0.02711   -0.00503   -0.00519   -0.01609 
CL2   3    0.175082    1.315257    0.164448    11.00000    0.05238    0.03766 = 
         0.04165    0.00950   -0.01374   -0.03090 
O1    5    0.460083    0.929506    0.388009    11.00000    0.03492    0.03271 = 
         0.06540   -0.00559    0.02117   -0.01438 
O2    5    0.276219    1.082736    0.427073    11.00000    0.02720    0.02097 = 
         0.04114    0.00237   -0.00032   -0.00829 
O3    5    0.151214    0.977339    0.599940    11.00000    0.02531    0.04996 = 
         0.03043   -0.01468    0.00527   -0.01550 
O4    5    0.352620    0.955065    0.613471    11.00000    0.02516    0.04058 = 
         0.02362   -0.01014   -0.00089   -0.01390 
O5    5    1.125005    0.310516    0.641523    11.00000    0.03635    0.04535 = 
         0.07166    0.01184   -0.03093   -0.01191 
O6    5    0.692137    0.136715    0.095701    11.00000    0.03599    0.02079 = 
         0.03370   -0.00779    0.00669   -0.01146 
N1    4    0.096891    0.810875    0.239522    11.00000    0.01812    0.01763 = 
         0.02337   -0.00240   -0.00449   -0.00493 
N2    4    0.009541    0.929589    0.246273    11.00000    0.01776    0.01854 = 
         0.02632   -0.00265    0.00013   -0.00489 
C1    1    0.210502    0.751430    0.287337    11.00000    0.01658    0.01813 = 
         0.02216    0.00069   -0.00243   -0.00733 
C2    1    0.252762    0.785879    0.364233    11.00000    0.01840    0.01855 = 
         0.02173   -0.00071   -0.00161   -0.00700 
C3    1    0.187425    0.892850    0.422790    11.00000    0.01811    0.02040 = 
         0.02287   -0.00335   -0.00280   -0.00565 
AFIX  23 
H3A   2    0.122492    0.883603    0.463357    11.00000   -1.20000 
H3B   2    0.145903    0.967477    0.385504    11.00000   -1.20000 
AFIX   0 
C4    1    0.301419    0.891763    0.477579    11.00000    0.01779    0.01948 = 
         0.02101   -0.00327   -0.00156   -0.00625 
C5    1    0.401302    0.759181    0.482115    11.00000    0.02109    0.01965 = 
         0.02357   -0.00277   -0.00414   -0.00602 
AFIX  23 
H5A   2    0.490023    0.752504    0.480965    11.00000   -1.20000 
H5B   2    0.389040    0.717302    0.537436    11.00000   -1.20000 
AFIX   0 
C6    1    0.372734    0.709993    0.397385    11.00000    0.01971    0.01786 = 
         0.02204   -0.00015   -0.00259   -0.00780 
C7    1    0.451910    0.601273    0.356233    11.00000    0.01852    0.01791 = 
         0.02332    0.00066   -0.00267   -0.00721 
C8    1    0.407779    0.566282    0.279292    11.00000    0.01838    0.01614 = 
         0.02326   -0.00100   -0.00073   -0.00724 
C9    1    0.286227    0.642608    0.244584    11.00000    0.01873    0.01744 = 
         0.02213   -0.00059   -0.00180   -0.00850 
C10   1    0.213708    0.638168    0.165907    11.00000    0.01961    0.01860 = 
         0.02294    0.00023   -0.00205   -0.00920 
C11   1    0.235182    0.557616    0.095659    11.00000    0.02365    0.01849 = 
         0.02363   -0.00034   -0.00241   -0.00997 
AFIX  43 
H11   2    0.312710    0.486640    0.092180    11.00000   -1.20000 
AFIX   0 
C12   1    0.139524    0.585134    0.031622    11.00000    0.02995    0.02382 = 
         0.02227   -0.00216   -0.00208   -0.01603 
C13   1    0.024739    0.689110    0.033165    11.00000    0.02725    0.02730 = 
         0.02604    0.00199   -0.00826   -0.01490 
AFIX  43 
H13   2   -0.038288    0.703710   -0.012028    11.00000   -1.20000 
AFIX   0 
C14   1    0.002975    0.771023    0.100853    11.00000    0.02131    0.02207 = 
         0.02820    0.00111   -0.00540   -0.00913 
AFIX  43 
H14   2   -0.073942    0.842774    0.102740    11.00000   -1.20000 
AFIX   0 
C15   1    0.097728    0.744240    0.165675    11.00000    0.02095    0.01939 = 
         0.02327   -0.00079   -0.00168   -0.01057 
C16   1    0.053073    1.018107    0.225850    11.00000    0.02181    0.02081 = 
         0.02096   -0.00009   -0.00451   -0.00759 
C17   1    0.171357    0.992903    0.184705    11.00000    0.02503    0.02563 = 
         0.02421   -0.00105    0.00022   -0.00922 
AFIX  43 
H17   2    0.226688    0.913004    0.169734    11.00000   -1.20000 
AFIX   0 
C18   1    0.208702    1.084353    0.165474    11.00000    0.03084    0.03298 = 
         0.02801    0.00145   -0.00072   -0.01587 
AFIX  43 
H18   2    0.289421    1.067111    0.137427    11.00000   -1.20000 
AFIX   0 
C19   1    0.127870    1.200429    0.187342    11.00000    0.03839    0.02858 = 
         0.02752    0.00579   -0.00937   -0.02019 
C20   1    0.009909    1.227371    0.226932    11.00000    0.03648    0.02187 = 
         0.03237   -0.00109   -0.00579   -0.00982 
AFIX  43 
H20   2   -0.045305    1.307720    0.240814    11.00000   -1.20000 
AFIX   0 
C21   1   -0.027989    1.136606    0.246475    11.00000    0.02587    0.02285 = 
         0.02975   -0.00126   -0.00143   -0.00723 
AFIX  43 
H21   2   -0.109273    1.154907    0.273966    11.00000   -1.20000 
AFIX   0 
C22   1    0.358484    0.967088    0.425624    11.00000    0.02342    0.02245 = 
         0.02442   -0.00331   -0.00151   -0.00931 
C23   1    0.319540    1.165161    0.383553    11.00000    0.03648    0.02823 = 
         0.05677    0.01018   -0.00860   -0.01833 
AFIX 137 
H23A  2    0.250460    1.246383    0.384825    11.00000   -1.50000 
H23B  2    0.343365    1.142706    0.320370    11.00000   -1.50000 
H23C  2    0.394265    1.162467    0.415859    11.00000   -1.50000 
AFIX   0 
C24   1    0.258490    0.945702    0.570229    11.00000    0.02255    0.02031 = 
         0.02220   -0.00101   -0.00191   -0.00741 
C25   1    0.318707    1.018472    0.698169    11.00000    0.03263    0.03712 = 
         0.02201   -0.00726   -0.00112   -0.01531 
AFIX 137 
H25A  2    0.394236    1.024465    0.722398    11.00000   -1.50000 
H25B  2    0.288488    0.974783    0.742184    11.00000   -1.50000 
H25C  2    0.250512    1.098953    0.687077    11.00000   -1.50000 
AFIX   0 
C26   1    0.575118    0.531898    0.395905    11.00000    0.02183    0.01809 = 
         0.02359   -0.00188   -0.00068   -0.00744 
C27   1    0.675118    0.485951    0.436083    11.00000    0.02208    0.01899 = 
         0.02550   -0.00093   -0.00131   -0.00678 
C28   1    0.790679    0.439737    0.488256    11.00000    0.01937    0.01939 = 
         0.02543    0.00212   -0.00284   -0.00623 
C29   1    0.895676    0.332221    0.469219    11.00000    0.02525    0.02296 = 
         0.03471   -0.00395   -0.00088   -0.00467 
AFIX  43 
H29   2    0.892198    0.286419    0.419743    11.00000   -1.20000 
AFIX   0 
C30   1    1.005357    0.291855    0.522361    11.00000    0.02245    0.02639 = 
         0.04966    0.00096   -0.00201   -0.00054 
AFIX  43 
H30   2    1.075992    0.218076    0.509424    11.00000   -1.20000 
AFIX   0 
C31   1    1.012362    0.358217    0.593798    11.00000    0.02543    0.03236 = 
         0.04145    0.01101   -0.01253   -0.01262 
C32   1    0.909579    0.464752    0.614289    11.00000    0.03855    0.03170 = 
         0.03742   -0.00021   -0.01318   -0.01548 
AFIX  43 
H32   2    0.913941    0.510395    0.663594    11.00000   -1.20000 
AFIX   0 
C33   1    0.799950    0.503897    0.561644    11.00000    0.02922    0.02467 = 
         0.03417   -0.00285   -0.00738   -0.00606 
AFIX  43 
H33   2    0.728901    0.576730    0.576020    11.00000   -1.20000 
AFIX   0 
C34   1    1.139447    0.378454    0.713511    11.00000    0.05801    0.06120 = 
         0.06628    0.01964   -0.03889   -0.03549 
AFIX 137 
H34A  2    1.224752    0.335541    0.740390    11.00000   -1.50000 
H34B  2    1.073690    0.389697    0.760137    11.00000   -1.50000 
H34C  2    1.129793    0.456671    0.689328    11.00000   -1.50000 
AFIX   0 
C35   1    0.487788    0.451847    0.234270    11.00000    0.01946    0.01645 = 
         0.02258    0.00010   -0.00337   -0.00614 
C36   1    0.448726    0.359420    0.233656    11.00000    0.02321    0.02093 = 
         0.02949   -0.00174    0.00128   -0.01054 
AFIX  43 
H36   2    0.372970    0.367939    0.265578    11.00000   -1.20000 
AFIX   0 
C37   1    0.518521    0.255518    0.187306    11.00000    0.02949    0.01986 = 
         0.03189   -0.00180    0.00020   -0.01273 
AFIX  43 
H37   2    0.490292    0.193720    0.187264    11.00000   -1.20000 
AFIX   0 
C38   1    0.630135    0.241839    0.140777    11.00000    0.02603    0.01865 = 
         0.02370   -0.00240   -0.00118   -0.00735 
C39   1    0.671959    0.331604    0.141977    11.00000    0.02385    0.02306 = 
         0.03121   -0.00380    0.00427   -0.00946 
AFIX  43 
H39   2    0.748527    0.322337    0.110868    11.00000   -1.20000 
AFIX   0 
C40   1    0.600942    0.435446    0.189105    11.00000    0.02493    0.02107 = 
         0.03255   -0.00257    0.00138   -0.01186 
AFIX  43 
H40   2    0.630460    0.496298    0.190399    11.00000   -1.20000 
AFIX   0 
C41   1    0.798647    0.125255    0.039873    11.00000    0.03526    0.03066 = 
         0.02928   -0.00774    0.00420   -0.00926 
AFIX 137 
H41A  2    0.829910    0.049871    0.007675    11.00000   -1.50000 
H41B  2    0.867346    0.125603    0.077818    11.00000   -1.50000 
H41C  2    0.772108    0.192391   -0.004357    11.00000   -1.50000 
AFIX   0 
H2    2   -0.040939    0.939314    0.292541    11.00000   -1.50000 
CL3   3    0.365044    0.097365    0.926286    11.00000    0.05418    0.06287 = 
         0.05098    0.00596   -0.01538   -0.03473 
CL4   3    0.498100    0.237195    0.859423    11.00000    0.04675    0.05951 = 
         0.14482    0.04652    0.02885   -0.00518 
C42   1    0.437103    0.191720    0.955327    11.00000    0.04211    0.03078 = 
         0.05944   -0.00157   -0.00477   -0.01317 
AFIX  23 
H42A  2    0.372783    0.263039    0.985515    11.00000   -1.20000 
H42B  2    0.507512    0.148702    0.998810    11.00000   -1.20000 
AFIX   0 
HKLF 4 
  
  
  
  
REM  23015z_a.res in P-1 
REM wR2 = 0.1234, GooF = S = 1.033, Restrained GooF = 1.033 for all data 
REM R1 = 0.0450 for 8797 Fo > 4sig(Fo) and 0.0570 for all 10652 data 
REM 494 parameters refined using 0 restraints 
  
END 
  
WGHT      0.0518      1.3285 
  
REM Highest difference peak  0.755,  deepest hole -0.711,  1-sigma level  0.058 
Q1    1   0.3208  0.1633  0.9377  11.00000  0.05    0.75 
Q2    1   0.3368  0.1487  0.9586  11.00000  0.05    0.73 
Q3    1   0.5204  0.1848  0.8223  11.00000  0.05    0.57 
Q4    1   0.9603  0.4193  0.5846  11.00000  0.05    0.52 
Q5    1   1.1561  0.2558  0.5997  11.00000  0.05    0.50 
Q6    1   0.4019  0.1155  0.8896  11.00000  0.05    0.46 
Q7    1   0.2742  0.9135  0.5215  11.00000  0.05    0.44 
Q8    1   0.3980  0.7295  0.4399  11.00000  0.05    0.41 
Q9    1   0.1545  0.6839  0.1661  11.00000  0.05    0.40 
Q10   1   0.8436  0.3907  0.4828  11.00000  0.05    0.39 
Q11   1   0.4355  0.5915  0.3128  11.00000  0.05    0.39 
Q12   1   0.2531  0.6948  0.2651  11.00000  0.05    0.39 
Q13   1   0.3336  0.9258  0.4625  11.00000  0.05    0.38 
Q14   1   0.4183  0.6530  0.3734  11.00000  0.05    0.38 
Q15   1   0.4473  0.5102  0.2604  11.00000  0.05    0.38 
Q16   1   1.1858  0.3295  0.6672  11.00000  0.05    0.37 
Q17   1   0.6343  0.2990  0.1211  11.00000  0.05    0.37 
Q18   1   0.1157  1.3130  0.2026  11.00000  0.05    0.37 
Q19   1   1.0328  0.3267  0.5497  11.00000  0.05    0.36 
Q20   1   0.5270  0.2556  0.8813  11.00000  0.05    0.36 
;
# start Validation Reply Form 
_vrf_PLAT220_23015z_a            
; 
PROBLEM: NonSolvent   Resd 1  C   Ueq(max)/Ueq(min) Range        3.1 Ratio 
RESPONSE: This carbon atoms is part of the central ring system and is correctly assigned. 
;
_vrf_PLAT244_23015z_a            
; 
PROBLEM: Low    'Solvent' Ueq as Compared to Neighbors of        C42 Check 
RESPONSE: This atom is part of a dichloromethane solvent molecule. 
All atom types are assigned correctly. 
;
_vrf_PLAT911_23015z_a            
; 
PROBLEM: Missing FCF Refl Between Thmin & STh/L=    0.600          7 Report 
RESPONSE: Due to the large size of the crystal there were many topped reflections, 
even during fast scan collections. As such, some reflections were lost. There 
were also some reflections that were affected by the beam stop. 
;
# end Validation Reply Form 
_shelx_res_checksum              93525

_shelx_hkl_file                  
; 
  -1   0   0    9.10    0.40 
  -1   0   0    9.60    0.40 
  -1   0   0    9.00    0.50 
  -2   0   0   46.40    1.80 
  -2   0   0   44.10    1.70 
  -2   0   0   44.90    1.70 
  -2   0   0   43.70    1.70 
   2   0   0   43.70    1.70 
   2   0   0   46.40    1.80 
   2   0   0   43.00    1.70 
   2   0   0   38.20    1.70 
  -3   0   0  163.28    6.10 
  -3   0   0  162.78    6.10 
   3   0   0  165.48    6.10 
  -4   0   0   15.40    1.00 
  -4   0   0   16.40    0.90 
  -4   0   0   16.30    0.90 
  -4   0   0   15.60    0.90 
  -4   0   0   14.90    0.90 
   4   0   0   15.80    1.00 
   4   0   0   13.70    0.80 
   4   0   0   14.70    0.90 
   4   0   0   15.50    0.90 
  -5   0   0   75.09    3.10 
  -5   0   0   74.59    3.20 
  -5   0   0   73.79    3.30 
  -5   0   0   72.69    3.00 
  -5   0   0   79.39    3.10 
   5   0   0   81.99    3.30 
   5   0   0   70.09    3.10 
   5   0   0   80.09    3.10 
   5   0   0   76.09    3.10 
  -6   0   0  730.43   26.50 
  -7   0   0    2.40    0.70 
  -7   0   0    2.40    0.50 
  -7   0   0    3.10    0.60 
  -7   0   0    3.60    0.60 
  -7   0   0    2.90    0.70 
   7   0   0    2.30    0.60 
   7   0   0    2.60    0.60 
   7   0   0    2.50    0.60 
   7   0   0    3.40    0.60 
  -8   0   0   41.60    2.00 
  -8   0   0   36.40    1.90 
  -8   0   0   36.50    2.30 
  -8   0   0   40.70    2.00 
   8   0   0   41.00    2.20 
   8   0   0   39.60    2.10 
  -9   0   0   -0.20    0.50 
  -9   0   0   -0.30    0.70 
  -9   0   0   -0.30    0.50 
  -9   0   0   -0.10    0.50 
   9   0   0    0.60    0.60 
   9   0   0    0.40    0.60 
 -10   0   0   33.50    1.90 
 -10   0   0   37.70    2.00 
 -10   0   0   35.50    2.00 
  10   0   0   35.80    2.20 
  10   0   0   31.60    2.10 
 -11   0   0   11.60    1.30 
 -11   0   0   14.10    1.20 
 -11   0   0   12.00    1.30 
  11   0   0   14.10    1.60 
  11   0   0   14.20    1.60 
 -12   0   0    8.60    1.10 
 -12   0   0    7.70    1.10 
 -12   0   0    7.50    1.10 
  12   0   0    7.50    1.30 
  12   0   0    6.70    1.20 
 -13   0   0    1.00    0.70 
 -13   0   0    0.20    0.70 
  13   0   0    0.50    0.90 
  13   0   0   -0.20    0.90 
 -14   0   0    2.20    0.80 
 -14   0   0    4.70    1.00 
  14   0   0    2.10    1.00 
  14   0   0    2.80    1.10 
  14  -1   0   -1.20    0.80 
  14  -1   0   -0.10    0.90 
 -14   1   0    0.90    0.70 
 -14   1   0    1.90    0.80 
  13  -1   0   10.00    1.60 
  13  -1   0   12.90    1.70 
 -13   1   0   11.20    1.30 
 -13   1   0    7.40    1.20 
 -13   1   0   10.90    1.40 
  12  -1   0    3.70    1.00 
  12  -1   0    6.40    1.30 
 -12   1   0    6.10    1.00 
 -12   1   0    6.00    1.00 
 -12   1   0    3.80    0.90 
  11  -1   0    0.60    0.70 
  11  -1   0    1.80    0.90 
 -11   1   0    0.60    0.60 
 -11   1   0    0.30    0.60 
 -11   1   0    0.90    0.60 
  10  -1   0   12.00    1.50 
  10  -1   0   11.00    1.30 
 -10   1   0   12.70    1.20 
 -10   1   0    9.90    1.20 
 -10   1   0   10.20    1.20 
   9  -1   0    4.10    0.90 
   9  -1   0    3.10    0.90 
  -9   1   0    2.40    0.70 
  -9   1   0    2.90    0.70 
  -9   1   0    2.70    0.70 
  -9   1   0    2.00    1.00 
   8  -1   0   61.19    3.00 
   8  -1   0   64.99    3.10 
  -8   1   0   63.79    2.90 
  -8   1   0   61.79    2.90 
  -8   1   0   60.89    3.20 
  -8   1   0   61.79    2.90 
   7  -1   0    0.20    0.50 
   7  -1   0    1.20    0.50 
   7  -1   0    1.00    0.60 
   7  -1   0    0.70    0.50 
  -7   1   0    0.10    0.40 
  -7   1   0    1.40    0.50 
  -7   1   0   -0.10    0.50 
  -7   1   0    0.70    0.40 
   6  -1   0    0.30    0.40 
   6  -1   0    0.70    0.30 
   6  -1   0    0.40    0.40 
   6  -1   0    0.30    0.40 
  -6   1   0    0.90    0.50 
  -6   1   0    0.00    0.30 
  -6   1   0    0.60    0.40 
  -6   1   0    1.20    0.50 
  -6   1   0    0.30    0.40 
   5  -1   0  243.98    8.80 
   5  -1   0  232.58    8.70 
   5  -1   0  235.08    8.70 
   5  -1   0  219.88    8.70 
  -5   1   0  229.98    8.70 
  -5   1   0  231.88    8.80 
  -5   1   0  231.68    8.90 
  -5   1   0  237.68    8.70 
   4  -1   0    8.50    0.80 
   4  -1   0    8.80    0.70 
   4  -1   0    7.90    0.70 
   4  -1   0    9.10    0.70 
  -4   1   0    8.10    0.70 
  -4   1   0    8.80    0.90 
  -4   1   0    8.60    0.80 
  -4   1   0    7.90    0.70 
   3  -1   0  883.51   43.70 
   3  -1   0  903.51   59.69 
   3  -1   0  928.61   60.09 
   3  -1   0  879.31   43.40 
  -3   1   0  870.31   57.49 
  -3   1   0  798.22   58.19 
  -3   1   0  939.31   44.60 
  -3   1   0  921.11   43.20 
   2  -1   0    0.90    0.30 
   2  -1   0    1.00    0.30 
   2  -1   0    1.50    0.40 
   2  -1   0    1.30    0.40 
  -2   1   0    0.90    0.40 
  -2   1   0    1.10    0.30 
  -2   1   0    1.60    0.40 
   1  -1   0  740.53   31.20 
   1  -1   0  670.43   38.40 
   1  -1   0  714.43   40.20 
   1  -1   0  705.43   30.60 
  -1   1   0  721.03   40.20 
  -1   1   0  678.33   30.50 
  -1   1   0  665.23   38.40 
  -1   1   0  672.83   30.50 
  -1  -1   0  221.48   11.10 
  -1  -1   0  210.88   15.20 
  -2  -1   0  364.26   23.30 
  -2  -1   0  372.36   24.80 
  -2  -1   0  366.56   17.90 
  -2  -1   0  363.66   17.40 
   2   1   0  371.06   17.70 
   2   1   0  364.36   23.90 
   2   1   0  399.16   24.60 
   2   1   0  348.97   17.50 
  -3  -1   0 1122.89   58.19 
  -3  -1   0 1146.09   47.30 
  -3  -1   0 1180.98   62.19 
  -3  -1   0 1107.69   48.30 
   3   1   0 1130.39   48.00 
   3   1   0 1096.29   59.69 
   3   1   0 1137.29   47.80 
   3   1   0 1090.99   59.29 
  -4  -1   0  199.58    7.50 
  -5  -1   0   10.90    0.70 
  -5  -1   0    9.60    0.70 
  -5  -1   0   11.60    0.80 
  -5  -1   0   11.70    0.70 
  -5  -1   0   10.00    0.90 
   5   1   0   10.80    0.80 
   5   1   0    9.90    0.70 
   5   1   0   10.40    0.90 
   5   1   0   12.00    0.70 
   5   1   0   10.40    0.80 
  -6  -1   0  113.09    4.50 
  -6  -1   0  117.69    4.50 
  -6  -1   0  115.59    4.60 
  -6  -1   0  118.69    4.80 
  -6  -1   0  117.09    4.50 
   6   1   0  111.29    4.50 
   6   1   0  122.29    4.60 
   6   1   0  114.49    4.60 
   6   1   0  117.49    4.70 
  -7  -1   0  120.19    5.50 
  -7  -1   0  130.79    5.10 
  -7  -1   0  129.29    5.30 
  -7  -1   0  136.79    5.20 
  -7  -1   0  138.99    5.10 
   7   1   0  142.79    5.40 
   7   1   0  127.09    5.20 
   7   1   0  138.09    5.30 
   7   1   0  131.49    5.20 
  -8  -1   0   10.80    0.90 
  -8  -1   0    8.30    1.20 
  -8  -1   0   10.10    0.80 
  -8  -1   0    9.30    0.80 
   8   1   0   10.10    1.00 
   8   1   0    8.70    1.00 
   8   1   0   12.80    1.30 
  -9  -1   0   11.10    1.00 
  -9  -1   0   12.10    1.50 
  -9  -1   0   11.40    0.90 
  -9  -1   0   11.80    1.10 
   9   1   0   10.10    1.10 
   9   1   0    9.50    1.30 
 -10  -1   0    3.20    0.70 
 -10  -1   0    4.50    0.70 
 -10  -1   0    5.00    0.80 
  10   1   0    4.50    1.00 
  10   1   0    4.10    0.90 
 -11  -1   0  107.79    4.40 
 -11  -1   0  103.09    4.40 
 -11  -1   0  107.99    4.40 
  11   1   0   98.89    4.70 
  11   1   0  100.79    4.60 
 -12  -1   0   16.60    1.40 
 -12  -1   0   18.90    1.40 
  12   1   0   18.80    1.70 
  12   1   0   17.00    1.80 
 -13  -1   0   -0.10    0.60 
 -13  -1   0   -0.20    0.60 
  13   1   0    0.00    0.80 
  13   1   0   -1.20    0.60 
 -14  -1   0    1.80    0.80 
 -14  -1   0    3.20    0.90 
  14   1   0    3.10    1.00 
  14   1   0    3.40    1.20 
  13  -2   0    7.10    1.40 
  13  -2   0    3.80    1.20 
 -13   2   0    5.90    1.20 
 -13   2   0    7.30    1.20 
 -13   2   0    8.30    1.30 
  12  -2   0    5.10    1.20 
  12  -2   0    4.30    1.10 
 -12   2   0    2.80    0.80 
 -12   2   0    4.10    1.00 
 -12   2   0    5.40    1.00 
  11  -2   0    0.20    0.80 
  11  -2   0    0.70    0.80 
 -11   2   0   -0.20    0.60 
 -11   2   0   -0.30    0.60 
 -11   2   0    0.70    0.70 
  10  -2   0   43.20    2.70 
  10  -2   0   47.70    2.80 
 -10   2   0   49.90    2.60 
 -10   2   0   52.89    2.70 
 -10   2   0   47.30    2.60 
   9  -2   0   14.70    1.50 
   9  -2   0   11.60    1.40 
  -9   2   0   12.60    1.30 
  -9   2   0   12.70    1.30 
  -9   2   0   12.20    1.30 
   8  -2   0  182.78    7.20 
   8  -2   0  191.48    7.30 
  -8   2   0  183.68    7.10 
  -8   2   0  161.38    7.30 
  -8   2   0  172.68    7.00 
  -8   2   0  178.78    7.10 
   7  -2   0   30.80    1.90 
   7  -2   0   31.10    1.80 
  -7   2   0   29.70    2.00 
  -7   2   0   30.60    1.70 
  -7   2   0   29.40    1.70 
  -7   2   0   31.00    1.80 
   6  -2   0   29.90    1.70 
   6  -2   0   32.50    1.90 
   6  -2   0   32.20    1.80 
   6  -2   0   38.00    1.90 
  -6   2   0   32.50    1.90 
  -6   2   0   33.00    1.80 
  -6   2   0   34.90    1.70 
  -6   2   0   31.10    2.00 
  -6   2   0   30.00    1.70 
   5  -2   0   72.79    3.10 
   5  -2   0   70.19    3.00 
   5  -2   0   63.79    3.00 
   5  -2   0   68.49    3.00 
  -5   2   0   64.79    2.90 
  -5   2   0   71.49    3.10 
  -5   2   0   67.59    3.10 
  -5   2   0   71.09    3.00 
   4  -2   0   28.70    1.50 
   4  -2   0   31.30    1.60 
   4  -2   0   26.90    1.50 
   4  -2   0   27.50    1.50 
  -4   2   0   26.80    1.50 
  -4   2   0   28.20    1.60 
  -4   2   0   30.10    1.50 
  -4   2   0   28.60    1.50 
   3  -2   0    1.00    0.30 
   3  -2   0    1.30    0.40 
   3  -2   0    0.40    0.40 
   3  -2   0    0.90    0.30 
  -3   2   0    0.60    0.40 
  -3   2   0    0.70    0.30 
  -3   2   0    0.40    0.30 
  -3   2   0    0.80    0.30 
   2  -2   0 2464.55  120.39 
   2  -2   0 2509.15  102.29 
   2  -2   0 2569.14  124.09 
   2  -2   0 2615.34  103.19 
  -2   2   0 2603.24  122.29 
  -2   2   0 2669.53  103.09 
  -2   2   0 2408.86  102.09 
  -2   2   0 2555.14  123.79 
   1  -2   0    5.30    0.50 
   1  -2   0    5.60    0.60 
   1  -2   0    5.00    0.40 
  -1   2   0    5.80    0.50 
  -1   2   0    4.80    0.40 
  -1   2   0    6.00    0.60 
   0  -2   0   13.80    0.70 
   0  -2   0   13.60    0.70 
   0  -2   0   14.10    0.70 
   0  -2   0   13.30    0.70 
   0   2   0   14.10    0.70 
   0   2   0   13.40    0.70 
   0   2   0   15.20    0.70 
   0   2   0   14.60    0.70 
  -1  -2   0   65.59    2.50 
  -1  -2   0   65.19    2.50 
   1   2   0   64.49    2.40 
   1   2   0   67.89    2.50 
   1   2   0   65.59    2.50 
  -2  -2   0   85.29    3.20 
   2   2   0   81.69    3.20 
  -3  -2   0   10.70    0.70 
  -3  -2   0   10.70    0.60 
  -3  -2   0   10.70    0.60 
  -3  -2   0   10.80    0.60 
   3   2   0   11.20    0.60 
   3   2   0   10.70    0.60 
   3   2   0   10.00    0.60 
   3   2   0   10.90    0.70 
  -4  -2   0  808.02   51.49 
  -4  -2   0  752.12   35.00 
  -4  -2   0  760.22   46.80 
  -4  -2   0  706.03   36.00 
   4   2   0  675.23   47.20 
   4   2   0  776.42   36.00 
   4   2   0  725.73   35.70 
   4   2   0  728.63   48.10 
  -5  -2   0   29.50    1.30 
  -5  -2   0   27.10    1.20 
  -5  -2   0   27.00    1.40 
  -5  -2   0   27.90    1.50 
   5   2   0   27.60    1.30 
   5   2   0   25.80    1.20 
   5   2   0   27.50    1.30 
   5   2   0   27.60    1.30 
   5   2   0   28.50    1.50 
  -6  -2   0   32.40    1.70 
  -6  -2   0   32.90    1.50 
  -6  -2   0   33.00    1.50 
  -6  -2   0   32.40    1.80 
   6   2   0   34.80    1.60 
   6   2   0   34.30    1.60 
   6   2   0   31.70    1.50 
   6   2   0   32.20    1.60 
   6   2   0   32.80    1.80 
  -7  -2   0  274.67   10.40 
  -7  -2   0  258.17   10.10 
   7   2   0  288.87   10.00 
   7   2   0  262.37   10.10 
   7   2   0  270.57   10.10 
   7   2   0  279.17   10.30 
   7   2   0  261.07   10.00 
  -8  -2   0   55.79    2.40 
  -8  -2   0   53.19    2.40 
  -8  -2   0   51.19    2.80 
   8   2   0   55.99    2.50 
   8   2   0   58.49    2.70 
   8   2   0   51.29    2.40 
   8   2   0   50.39    2.40 
  -9  -2   0   13.40    1.00 
  -9  -2   0   12.10    1.00 
   9   2   0   13.60    1.20 
   9   2   0   14.60    1.30 
   9   2   0   13.20    1.10 
 -10  -2   0  167.08    6.60 
 -10  -2   0  173.28    6.60 
  10   2   0  170.08    7.00 
  10   2   0  168.28    6.80 
 -11  -2   0    3.70    0.70 
 -11  -2   0    4.50    0.80 
  11   2   0    5.00    1.00 
  11   2   0    5.40    1.00 
 -12  -2   0    9.60    1.10 
 -12  -2   0    8.70    1.10 
  12   2   0   10.00    1.30 
  12   2   0    7.20    1.30 
 -13  -2   0   33.20    2.00 
 -13  -2   0   33.50    2.00 
  13   2   0   31.50    2.40 
  13   2   0   36.40    2.30 
 -14  -2   0    4.80    1.00 
 -14  -2   0    3.50    0.90 
  14   2   0    5.40    1.20 
  14   2   0    5.50    1.30 
 -15  -2   0    1.80    0.80 
 -15  -2   0    1.10    0.80 
  15   2   0    0.80    0.90 
  15   2   0    0.90    1.00 
  13  -3   0    0.70    1.00 
  13  -3   0   -1.60    0.70 
 -13   3   0   -0.90    0.50 
 -13   3   0   -1.00    0.70 
 -13   3   0   -0.30    0.70 
  12  -3   0    5.10    1.20 
  12  -3   0    5.30    1.20 
 -12   3   0    5.90    1.00 
 -12   3   0    5.00    1.10 
 -12   3   0    3.20    1.00 
  11  -3   0   10.50    1.50 
  11  -3   0   11.00    1.50 
 -11   3   0    9.70    1.30 
 -11   3   0    9.40    1.30 
 -11   3   0   11.20    1.30 
  10  -3   0   60.09    3.30 
  10  -3   0   62.49    3.30 
 -10   3   0   62.99    3.10 
 -10   3   0   57.89    3.10 
 -10   3   0   58.99    3.10 
   9  -3   0    5.60    1.10 
   9  -3   0    7.80    1.20 
  -9   3   0    6.80    1.10 
  -9   3   0    5.10    0.90 
  -9   3   0    8.70    1.10 
   8  -3   0   -0.40    0.60 
   8  -3   0    0.60    0.70 
  -8   3   0   -0.20    0.60 
  -8   3   0   -0.20    0.60 
  -8   3   0   -0.40    0.50 
   7  -3   0   17.20    1.40 
   7  -3   0   18.50    1.50 
  -7   3   0   13.70    1.30 
  -7   3   0   14.50    1.30 
  -7   3   0   15.40    1.30 
   6  -3   0   55.69    2.80 
   6  -3   0   56.79    2.80 
  -6   3   0   58.79    2.80 
  -6   3   0   58.59    2.70 
   5  -3   0    4.00    0.70 
   5  -3   0    3.70    0.70 
   5  -3   0    2.60    0.50 
   5  -3   0    2.30    0.60 
  -5   3   0    2.80    0.60 
  -5   3   0    1.70    0.50 
  -5   3   0    3.10    0.70 
   4  -3   0   18.60    1.20 
   4  -3   0   18.50    1.20 
   4  -3   0   20.10    1.20 
   4  -3   0   18.90    1.20 
  -4   3   0   18.40    1.20 
  -4   3   0   18.90    1.20 
  -4   3   0   17.80    1.20 
   3  -3   0   49.50    2.30 
   3  -3   0   47.80    2.20 
   3  -3   0   47.10    2.20 
   3  -3   0   54.09    2.30 
  -3   3   0   50.49    2.20 
  -3   3   0   45.90    2.20 
  -3   3   0   48.90    2.20 
   2  -3   0   55.09    2.40 
   2  -3   0   54.49    2.30 
   2  -3   0   54.29    2.40 
   2  -3   0   53.29    2.40 
  -2   3   0   58.09    2.40 
  -2   3   0   57.69    2.40 
  -2   3   0   54.89    2.40 
   1  -3   0   23.30    1.10 
   1  -3   0   21.20    1.10 
   1  -3   0   22.50    1.20 
  -1   3   0   22.70    1.10 
  -1   3   0   22.40    1.10 
  -1   3   0   22.50    1.10 
   0  -3   0    2.50    0.40 
   0  -3   0    1.70    0.40 
   0  -3   0    1.70    0.40 
   0  -3   0    1.40    0.30 
   0   3   0    1.10    0.30 
   0   3   0    1.40    0.30 
   0   3   0    1.10    0.30 
   0   3   0    0.90    0.30 
  -1  -3   0  515.65   33.90 
  -1  -3   0  440.86   23.10 
  -1  -3   0  516.95   24.10 
  -1  -3   0  431.86   31.20 
   1   3   0  493.75   23.90 
   1   3   0  419.16   30.60 
   1   3   0  548.15   34.70 
   1   3   0  422.96   22.60 
  -2  -3   0  227.38   20.20 
  -2  -3   0  189.58   12.60 
  -2  -3   0  190.08   18.60 
  -2  -3   0  219.18   13.40 
   2   3   0  206.28   12.80 
   2   3   0  203.28   13.10 
   2   3   0  202.28   19.30 
   2   3   0  236.58   20.00 
  -3  -3   0    1.10    0.30 
  -3  -3   0    1.50    0.30 
  -3  -3   0    1.70    0.40 
  -3  -3   0    2.30    0.30 
   3   3   0    1.60    0.30 
   3   3   0    1.70    0.30 
   3   3   0    1.70    0.20 
   3   3   0    2.40    0.30 
  -4  -3   0  192.48    7.20 
  -5  -3   0   59.49    2.40 
  -5  -3   0   58.29    2.70 
  -5  -3   0   57.69    2.50 
  -5  -3   0   57.99    2.30 
   5   3   0   60.09    2.30 
   5   3   0   57.49    2.40 
   5   3   0   58.59    2.60 
   5   3   0   62.59    2.40 
   5   3   0   59.49    2.50 
  -6  -3   0    1.70    0.40 
  -6  -3   0    1.90    0.50 
  -6  -3   0    1.50    0.60 
  -6  -3   0    2.40    0.40 
   6   3   0    2.20    0.60 
   6   3   0    2.20    0.40 
   6   3   0    2.80    0.50 
   6   3   0    2.30    0.40 
   6   3   0    2.40    0.40 
  -7  -3   0  181.68    7.20 
  -7  -3   0  183.88    6.70 
  -7  -3   0  175.58    6.90 
   7   3   0  184.98    6.80 
   7   3   0  186.38    6.90 
   7   3   0  181.38    7.10 
   7   3   0  168.08    6.90 
   7   3   0  182.08    6.80 
  -8  -3   0   25.10    1.80 
  -8  -3   0   28.30    1.50 
  -8  -3   0   29.00    1.40 
   8   3   0   27.00    1.60 
   8   3   0   26.80    1.60 
   8   3   0   28.40    1.70 
   8   3   0   26.50    1.50 
   8   3   0   27.00    1.50 
  -9  -3   0    8.20    0.80 
  -9  -3   0    6.60    0.80 
   9   3   0    7.90    1.00 
   9   3   0    6.00    0.80 
   9   3   0    8.40    1.10 
 -10  -3   0    0.40    0.40 
 -10  -3   0    0.60    0.50 
  10   3   0    0.80    0.70 
  10   3   0    0.60    0.60 
 -11  -3   0   16.60    1.30 
 -11  -3   0   16.90    1.30 
  11   3   0   16.70    1.70 
  11   3   0   18.20    1.50 
 -12  -3   0   21.20    1.50 
 -12  -3   0   23.20    1.50 
  12   3   0   18.40    1.60 
  12   3   0   20.50    1.80 
 -13  -3   0    1.70    0.70 
 -13  -3   0    1.30    0.70 
  13   3   0   -0.20    0.70 
  13   3   0    0.70    1.00 
 -14  -3   0   -1.10    0.50 
 -14  -3   0   -0.80    0.60 
  14   3   0   -0.60    0.90 
  14   3   0    1.50    1.10 
 -15  -3   0    0.00    0.70 
 -15  -3   0    0.20    0.70 
  15   3   0    0.20    0.90 
  15   3   0   -1.50    0.90 
  12  -4   0   25.60    2.10 
  12  -4   0   21.70    2.20 
 -12   4   0   23.90    2.00 
 -12   4   0   26.60    1.90 
 -12   4   0   22.10    2.00 
  11  -4   0    1.70    1.00 
  11  -4   0    1.60    1.10 
 -11   4   0    0.50    0.70 
 -11   4   0   -0.50    0.70 
 -11   4   0    0.50    0.80 
  10  -4   0    0.50    0.80 
  10  -4   0    0.10    0.80 
 -10   4   0   -0.70    0.60 
 -10   4   0    0.00    0.70 
 -10   4   0    0.00    0.70 
   9  -4   0   73.49    3.60 
   9  -4   0   76.69    3.70 
  -9   4   0   70.99    3.50 
  -9   4   0   66.99    3.50 
  -9   4   0   72.29    3.50 
   8  -4   0   43.60    2.60 
   8  -4   0   46.30    2.60 
  -8   4   0   37.80    2.40 
  -8   4   0   44.20    2.40 
  -8   4   0   42.60    2.40 
   7  -4   0   95.69    4.40 
   7  -4   0  101.39    4.40 
  -7   4   0   95.89    4.30 
  -7   4   0   95.39    4.20 
   6  -4   0  131.49    5.40 
   6  -4   0  126.59    5.30 
  -6   4   0  127.89    5.30 
  -6   4   0  120.39    5.20 
   5  -4   0    5.10    0.90 
   5  -4   0    4.50    0.80 
  -5   4   0    4.80    0.80 
  -5   4   0    3.70    0.70 
   4  -4   0   34.60    1.90 
   4  -4   0   36.20    1.90 
   4  -4   0   41.40    2.10 
   4  -4   0   37.60    2.00 
  -4   4   0   39.10    1.90 
  -4   4   0   34.70    1.90 
  -4   4   0   36.40    1.90 
   3  -4   0  248.78    9.40 
   3  -4   0  246.78    9.30 
   3  -4   0  261.97    9.50 
   3  -4   0  249.48    9.40 
  -3   4   0  241.68    9.40 
  -3   4   0  243.68    9.30 
   2  -4   0  388.56   41.00 
   2  -4   0  437.56   30.90 
   2  -4   0  414.16   45.70 
   2  -4   0  450.85   30.20 
  -2   4   0  390.36   42.50 
  -2   4   0  463.35   30.30 
  -2   4   0  407.36   43.10 
  -2   4   0  434.66   30.50 
   1  -4   0   79.99    3.30 
   1  -4   0   80.19    3.20 
   1  -4   0   82.19    3.30 
  -1   4   0   82.09    3.30 
  -1   4   0   76.69    3.20 
  -1   4   0   79.79    3.20 
  -1   4   0   79.59    3.20 
   0  -4   0  365.56   23.40 
   0  -4   0  343.37   32.80 
   0  -4   0  324.57   21.80 
   0  -4   0  422.66   37.60 
   0   4   0  355.26   23.20 
   0   4   0  358.26   32.90 
   0   4   0  330.47   21.60 
   0   4   0  381.06   35.40 
  -1  -4   0   87.59    3.30 
  -1  -4   0   83.39    3.30 
  -1  -4   0   83.69    3.30 
  -1  -4   0   83.49    3.30 
  -1  -4   0   84.09    3.30 
   1   4   0   82.69    3.30 
   1   4   0   82.39    3.30 
   1   4   0   87.19    3.30 
   1   4   0   85.69    3.30 
  -2  -4   0   16.30    0.80 
  -2  -4   0   15.30    0.90 
  -2  -4   0   15.70    0.90 
  -2  -4   0   14.50    0.90 
  -2  -4   0   16.10    0.80 
   2   4   0   15.30    0.80 
   2   4   0   16.60    0.80 
   2   4   0   15.00    0.80 
   2   4   0   16.80    0.90 
  -3  -4   0  154.08    5.90 
  -3  -4   0  158.48    5.80 
   3   4   0  156.68    5.70 
   3   4   0  155.18    5.80 
   3   4   0  157.68    5.90 
  -4  -4   0    6.50    0.70 
  -4  -4   0    7.20    0.60 
  -4  -4   0    6.10    0.60 
  -4  -4   0    5.90    0.50 
   4   4   0    6.40    0.50 
   4   4   0    6.30    0.70 
   4   4   0    7.20    0.60 
   4   4   0    6.30    0.50 
  -5  -4   0    0.20    0.30 
  -5  -4   0    0.60    0.30 
  -5  -4   0    0.60    0.50 
  -5  -4   0    0.40    0.30 
   5   4   0    0.30    0.20 
   5   4   0    0.20    0.40 
   5   4   0    0.60    0.30 
   5   4   0    0.40    0.20 
  -6  -4   0    1.10    0.40 
  -6  -4   0    4.00    0.50 
  -6  -4   0    3.40    0.70 
  -6  -4   0    1.00    0.40 
   6   4   0    1.80    0.40 
   6   4   0    2.30    0.30 
   6   4   0    1.80    0.40 
   6   4   0    1.10    0.40 
   6   4   0    2.40    0.50 
  -7  -4   0    7.30    0.80 
  -7  -4   0    5.00    0.90 
  -7  -4   0    6.50    0.70 
  -7  -4   0    7.10    0.70 
   7   4   0    6.30    0.50 
   7   4   0    7.30    0.70 
   7   4   0    4.90    0.70 
   7   4   0    6.10    0.90 
   7   4   0    7.40    0.80 
  -8  -4   0   30.40    1.50 
  -8  -4   0   28.90    1.40 
  -8  -4   0   26.90    1.80 
   8   4   0   25.90    1.60 
   8   4   0   23.90    1.50 
   8   4   0   25.40    1.50 
   8   4   0   24.20    1.40 
   8   4   0   25.80    1.40 
  -9  -4   0    5.60    0.70 
  -9  -4   0    5.00    0.70 
   9   4   0    3.70    0.70 
   9   4   0    4.60    0.90 
   9   4   0    4.90    0.80 
 -10  -4   0    3.40    0.70 
 -10  -4   0    2.40    0.60 
  10   4   0    2.40    0.60 
  10   4   0    2.70    0.90 
  10   4   0    2.70    0.80 
 -11  -4   0   14.50    1.20 
 -11  -4   0   15.10    1.20 
  11   4   0   16.10    1.70 
  11   4   0   18.00    1.40 
 -12  -4   0  130.19    5.30 
 -12  -4   0  131.19    5.30 
  12   4   0  127.79    5.80 
  12   4   0  124.99    5.50 
 -13  -4   0    0.20    0.60 
 -13  -4   0    0.60    0.60 
  13   4   0   -0.60    0.80 
  13   4   0   -0.40    0.70 
 -14  -4   0    0.30    0.70 
 -14  -4   0   -0.20    0.70 
  14   4   0   -0.30    0.80 
  14   4   0   -0.60    0.70 
 -15  -4   0   -0.20    0.80 
 -15  -4   0    0.20    0.80 
  15   4   0    0.10    0.90 
  15   4   0    0.40    0.90 
  11  -5   0    3.20    1.10 
  11  -5   0    4.20    1.20 
 -11   5   0    4.30    1.10 
 -11   5   0    4.30    1.20 
 -11   5   0    7.20    1.30 
  10  -5   0    5.20    1.20 
  10  -5   0    4.20    1.10 
 -10   5   0    5.50    1.10 
 -10   5   0    4.10    1.10 
 -10   5   0    5.30    1.10 
   9  -5   0    5.30    1.20 
   9  -5   0    5.40    1.10 
  -9   5   0    4.20    1.00 
  -9   5   0    3.10    1.00 
  -9   5   0    3.40    1.00 
   8  -5   0   24.80    1.90 
   8  -5   0   27.20    2.10 
  -8   5   0   26.40    1.90 
  -8   5   0   29.10    1.90 
  -8   5   0   27.70    1.90 
   7  -5   0   18.20    1.80 
   7  -5   0   18.20    1.60 
  -7   5   0   17.20    1.50 
  -7   5   0   16.20    1.50 
   6  -5   0  127.29    5.50 
   6  -5   0  131.79    5.60 
  -6   5   0  129.39    5.40 
  -6   5   0  135.49    5.60 
   5  -5   0   17.10    1.40 
   5  -5   0   17.60    1.40 
  -5   5   0   16.60    1.30 
  -5   5   0   16.10    1.40 
   4  -5   0  117.19    4.80 
   4  -5   0  112.19    4.70 
  -4   5   0  105.99    4.60 
  -4   5   0  110.19    4.60 
   3  -5   0  120.69    4.90 
   3  -5   0  124.69    5.00 
   3  -5   0  111.09    4.80 
   3  -5   0  120.19    5.00 
  -3   5   0  123.79    4.90 
  -3   5   0  122.59    4.90 
  -3   5   0  115.09    4.90 
   2  -5   0  318.37   11.80 
   2  -5   0  317.07   11.80 
   2  -5   0  320.07   11.70 
  -2   5   0  313.07   11.70 
  -2   5   0  314.27   11.70 
   1  -5   0  269.67    9.80 
   1  -5   0  270.07    9.90 
   1  -5   0  267.27    9.80 
  -1   5   0  256.17    9.80 
  -1   5   0  258.67    9.80 
   0  -5   0  339.47   38.80 
   0  -5   0  408.16   40.00 
   0  -5   0  372.46   25.60 
   0  -5   0  354.76   26.00 
   0   5   0  398.66   40.70 
   0   5   0  360.46   26.20 
   0   5   0  359.06   24.60 
   0   5   0  368.36   36.80 
  -1  -5   0   33.40    1.50 
  -1  -5   0   32.70    1.50 
  -1  -5   0   32.00    1.60 
  -1  -5   0   32.60    1.50 
  -1  -5   0   35.70    1.60 
   1   5   0   32.90    1.50 
   1   5   0   31.30    1.50 
   1   5   0   32.80    1.60 
   1   5   0   32.50    1.50 
  -2  -5   0  105.19    4.10 
  -2  -5   0  104.39    4.20 
  -2  -5   0  109.19    4.10 
  -2  -5   0  106.89    4.20 
  -2  -5   0  105.69    4.00 
   2   5   0  104.29    4.10 
   2   5   0  104.99    4.10 
   2   5   0  107.39    4.10 
   2   5   0  106.19    4.10 
  -3  -5   0  107.59    4.20 
  -3  -5   0  108.69    4.20 
  -3  -5   0  109.89    4.30 
  -3  -5   0  112.59    4.40 
   3   5   0  109.19    4.20 
   3   5   0  110.39    4.20 
   3   5   0  112.49    4.20 
   3   5   0  105.29    4.30 
   3   5   0  113.79    4.30 
  -4  -5   0  108.99    4.30 
  -4  -5   0  108.19    4.20 
  -4  -5   0  104.99    4.20 
  -4  -5   0  107.49    4.20 
   4   5   0  109.29    4.10 
   4   5   0  109.19    4.10 
   4   5   0  104.69    4.10 
   4   5   0  108.39    4.30 
   4   5   0  107.19    4.20 
  -5  -5   0  270.37   10.00 
  -5  -5   0  271.67   10.20 
   5   5   0  272.37    9.90 
  -6  -5   0   82.49    3.20 
  -6  -5   0   81.09    3.30 
  -6  -5   0   78.79    3.50 
  -6  -5   0   79.49    3.30 
   6   5   0   79.99    3.50 
   6   5   0   79.29    3.10 
   6   5   0   83.09    3.30 
   6   5   0   76.79    3.20 
  -7  -5   0   15.20    0.90 
  -7  -5   0   13.80    1.00 
  -7  -5   0   15.10    1.20 
  -7  -5   0   14.90    1.00 
   7   5   0   13.90    0.90 
   7   5   0   15.30    1.20 
   7   5   0   15.30    1.00 
   7   5   0   13.10    0.90 
   7   5   0   14.90    0.80 
  -8  -5   0    0.10    0.40 
  -8  -5   0   -0.50    0.30 
  -8  -5   0   -0.50    0.60 
   8   5   0   -0.50    0.40 
   8   5   0    0.20    0.30 
   8   5   0    0.30    0.40 
   8   5   0   -0.20    0.30 
  -9  -5   0  131.69    5.00 
  -9  -5   0  120.59    5.10 
   9   5   0  125.29    5.40 
   9   5   0  132.39    5.20 
   9   5   0  128.79    5.00 
 -10  -5   0   15.50    1.20 
 -10  -5   0   14.90    1.10 
  10   5   0   15.70    1.10 
  10   5   0   12.50    1.50 
  10   5   0   14.60    1.30 
 -11  -5   0  110.39    4.60 
 -11  -5   0  113.59    4.60 
  11   5   0  103.49    4.70 
  11   5   0  116.79    5.10 
 -12  -5   0    1.30    0.60 
 -12  -5   0    0.30    0.60 
  12   5   0    0.30    0.80 
  12   5   0    1.60    0.80 
 -13  -5   0    7.40    1.10 
 -13  -5   0    7.10    1.00 
  13   5   0    9.80    1.50 
  13   5   0    7.00    1.10 
 -14  -5   0    3.00    0.90 
 -14  -5   0    4.90    1.00 
  14   5   0    4.00    1.20 
  14   5   0    2.80    1.00 
 -15  -5   0    7.00    1.20 
 -15  -5   0    5.10    1.10 
  15   5   0    6.60    1.40 
  15   5   0    4.90    1.20 
  11  -6   0    5.30    1.30 
  11  -6   0   10.00    1.60 
 -11   6   0    8.50    1.40 
 -11   6   0    9.70    1.40 
 -11   6   0   11.00    1.50 
  10  -6   0    0.10    0.90 
  10  -6   0   -1.00    0.80 
 -10   6   0    0.30    0.80 
 -10   6   0   -0.50    0.80 
 -10   6   0    1.00    0.90 
   9  -6   0    5.40    1.10 
   9  -6   0    4.00    1.10 
  -9   6   0    4.90    1.10 
  -9   6   0    6.70    1.20 
  -9   6   0    6.90    1.20 
   8  -6   0   78.69    4.00 
   8  -6   0   89.89    4.30 
  -8   6   0   83.69    4.10 
  -8   6   0   82.79    4.00 
   7  -6   0   40.70    2.50 
   7  -6   0   41.70    2.60 
  -7   6   0   39.80    2.40 
  -7   6   0   37.50    2.40 
   6  -6   0   41.50    2.50 
   6  -6   0   38.10    2.40 
  -6   6   0   41.30    2.40 
  -6   6   0   42.10    2.40 
   5  -6   0    3.50    0.90 
   5  -6   0    5.40    1.00 
  -5   6   0    4.10    0.80 
  -5   6   0    3.90    0.90 
   4  -6   0   27.10    1.90 
   4  -6   0   29.70    1.80 
  -4   6   0   29.50    1.80 
  -4   6   0   29.30    1.80 
   3  -6   0    2.90    0.80 
   3  -6   0    2.20    0.80 
  -3   6   0    3.10    0.70 
  -3   6   0    2.30    0.60 
  -3   6   0    3.10    0.60 
   2  -6   0  121.99    4.90 
   2  -6   0  115.59    4.80 
   2  -6   0  110.59    4.70 
  -2   6   0  123.79    4.80 
  -2   6   0  115.39    4.70 
  -2   6   0  114.19    4.70 
  -2   6   0  111.09    4.70 
   1  -6   0  194.88    7.10 
   1  -6   0  178.48    7.10 
   1  -6   0  185.48    7.20 
  -1   6   0  182.78    7.10 
  -1   6   0  181.28    7.10 
  -1   6   0  189.28    7.20 
  -1   6   0  187.38    7.10 
   0  -6   0   12.80    0.90 
   0  -6   0   13.50    1.00 
   0  -6   0   10.40    0.90 
   0   6   0   12.10    0.90 
   0   6   0   13.20    1.00 
   0   6   0   13.40    1.00 
   0   6   0   13.40    0.90 
  -1  -6   0  677.53   59.99 
  -1  -6   0  804.82   42.00 
  -1  -6   0  759.02   43.30 
  -1  -6   0  785.32   59.49 
   1   6   0  740.73   40.60 
   1   6   0  728.23   60.19 
   1   6   0  756.62   43.10 
   1   6   0  823.02   60.19 
  -2  -6   0  137.49    5.70 
  -2  -6   0  153.78    5.70 
  -2  -6   0  145.69    5.70 
  -2  -6   0  151.58    5.60 
  -2  -6   0  146.69    5.70 
   2   6   0  144.19    5.60 
   2   6   0  150.18    5.70 
   2   6   0  150.68    5.60 
   2   6   0  153.08    5.70 
  -3  -6   0   54.99    2.40 
  -3  -6   0   52.79    2.50 
  -3  -6   0   54.49    2.40 
  -3  -6   0   55.29    2.30 
  -3  -6   0   55.69    2.30 
   3   6   0   56.09    2.30 
   3   6   0   54.79    2.40 
   3   6   0   56.49    2.30 
   3   6   0   52.29    2.30 
   3   6   0   55.19    2.50 
  -4  -6   0  741.93   39.40 
  -4  -6   0  749.62   55.89 
  -4  -6   0  737.83   54.89 
  -4  -6   0  754.02   39.90 
   4   6   0  743.13   54.19 
   4   6   0  781.52   40.70 
   4   6   0  765.02   39.30 
   4   6   0  834.52   58.39 
  -5  -6   0  253.97    9.70 
  -5  -6   0  257.37    9.50 
   5   6   0  250.37    9.40 
   5   6   0  248.38    9.60 
   5   6   0  266.07    9.30 
   5   6   0  254.97    9.30 
  -6  -6   0  110.49    4.70 
  -6  -6   0  105.69    4.40 
  -6  -6   0  107.69    4.40 
  -6  -6   0  116.29    4.40 
   6   6   0  106.59    4.30 
   6   6   0  108.69    4.60 
   6   6   0  112.89    4.40 
   6   6   0  114.29    4.20 
  -7  -6   0   79.19    3.50 
  -7  -6   0   82.29    3.40 
  -7  -6   0   81.89    3.70 
  -7  -6   0   83.59    3.50 
   7   6   0   84.89    3.50 
   7   6   0   86.89    3.40 
   7   6   0   78.09    3.30 
   7   6   0   85.89    3.70 
   8   6   0  383.56   13.80 
   8   6   0  379.96   14.30 
  -9  -6   0   44.10    2.10 
  -9  -6   0   42.20    2.10 
   9   6   0   42.00    2.20 
   9   6   0   42.00    2.40 
   9   6   0   41.40    1.90 
 -10  -6   0  236.38    8.70 
 -10  -6   0  228.18    8.60 
  10   6   0  237.48    9.10 
  10   6   0  213.08    8.50 
  10   6   0  223.38    8.80 
 -11  -6   0   78.69    3.50 
 -11  -6   0   81.39    3.50 
  11   6   0   84.69    4.00 
  11   6   0   73.89    3.60 
  11   6   0   76.79    3.60 
 -12  -6   0   86.79    3.90 
 -12  -6   0   87.49    3.90 
  12   6   0   89.49    4.00 
  12   6   0   88.59    4.40 
 -13  -6   0    0.80    0.50 
 -13  -6   0    1.20    0.70 
  13   6   0   -0.10    0.70 
  13   6   0    1.30    0.90 
 -14  -6   0   32.90    2.10 
 -14  -6   0   35.20    2.20 
  14   6   0   38.60    2.70 
  14   6   0   30.90    2.20 
 -15  -6   0    1.40    0.90 
 -15  -6   0    0.00    0.70 
  15   6   0    1.80    1.10 
  15   6   0   -0.60    0.80 
  10  -7   0   -0.10    0.90 
  10  -7   0   -0.70    0.80 
 -10   7   0    1.10    0.90 
 -10   7   0    0.20    0.90 
 -10   7   0    2.20    1.00 
   9  -7   0   24.20    2.10 
   9  -7   0   20.40    2.20 
  -9   7   0   23.60    2.10 
  -9   7   0   25.50    2.10 
  -9   7   0   25.10    2.00 
   8  -7   0    0.30    0.90 
   8  -7   0    0.60    0.90 
  -8   7   0    0.90    0.80 
  -8   7   0   -0.50    0.70 
   7  -7   0   17.90    1.70 
   7  -7   0   21.20    1.90 
  -7   7   0   18.00    1.80 
  -7   7   0   16.90    1.60 
   6  -7   0   12.60    1.60 
   6  -7   0   13.30    1.50 
  -6   7   0   12.50    1.50 
  -6   7   0   12.50    1.50 
   5  -7   0    4.20    1.10 
   5  -7   0    5.30    1.10 
  -5   7   0    4.90    0.90 
  -5   7   0    4.70    1.00 
   4  -7   0  226.98    9.10 
   4  -7   0  227.08    9.10 
  -4   7   0  225.58    9.00 
  -4   7   0  236.08    9.00 
   3  -7   0    7.60    1.20 
   3  -7   0    8.40    1.20 
  -3   7   0    9.20    1.20 
  -3   7   0    7.90    1.10 
   2  -7   0   39.00    2.20 
  -2   7   0   38.80    2.10 
  -2   7   0   34.70    2.00 
  -2   7   0   35.40    2.00 
   1  -7   0   26.50    1.50 
   1  -7   0   23.10    1.50 
   1  -7   0   26.50    1.70 
  -1   7   0   25.70    1.60 
  -1   7   0   27.50    1.60 
  -1   7   0   26.00    1.50 
  -1   7   0   26.00    1.50 
   0  -7   0  135.69    5.40 
   0  -7   0  133.09    5.30 
   0  -7   0  143.89    5.50 
   0  -7   0  131.69    5.30 
   0   7   0  137.39    5.40 
   0   7   0  128.09    5.30 
   0   7   0  136.19    5.40 
   0   7   0  139.99    5.40 
  -1  -7   0   10.70    0.90 
  -1  -7   0   11.00    0.90 
  -1  -7   0   10.50    0.90 
  -1  -7   0   12.00    1.10 
  -1  -7   0   12.20    0.90 
   1   7   0   11.00    0.90 
   1   7   0    9.30    0.90 
   1   7   0   12.10    0.90 
   1   7   0   10.70    0.90 
  -2  -7   0   84.39    3.40 
  -2  -7   0   80.79    3.50 
  -2  -7   0   84.89    3.50 
  -2  -7   0   82.69    3.50 
  -2  -7   0   82.19    3.40 
   2   7   0   76.39    3.40 
   2   7   0   85.99    3.50 
   2   7   0   81.59    3.40 
   2   7   0   84.39    3.40 
  -3  -7   0    1.00    0.50 
  -3  -7   0    2.20    0.50 
  -3  -7   0    1.50    0.50 
  -3  -7   0    1.60    0.40 
  -3  -7   0    1.50    0.40 
   3   7   0    2.10    0.50 
   3   7   0    1.40    0.40 
   3   7   0    2.20    0.40 
   3   7   0    1.40    0.50 
  -4  -7   0   60.19    2.70 
  -4  -7   0   59.99    2.60 
  -4  -7   0   57.39    2.70 
  -4  -7   0   56.99    2.60 
   4   7   0   58.69    2.50 
   4   7   0   60.69    2.70 
   4   7   0   64.09    2.70 
   4   7   0   55.99    2.50 
   4   7   0   61.59    2.50 
  -5  -7   0   -0.20    0.40 
  -5  -7   0    0.30    0.50 
  -5  -7   0    0.30    0.30 
  -5  -7   0    0.20    0.40 
   5   7   0    0.50    0.30 
   5   7   0    0.50    0.30 
   5   7   0    0.60    0.40 
   5   7   0    0.20    0.30 
   5   7   0    0.30    0.50 
  -6  -7   0   21.30    1.30 
  -6  -7   0   24.60    1.40 
  -6  -7   0   22.00    1.30 
  -6  -7   0   21.10    1.50 
   6   7   0   24.10    1.20 
   6   7   0   21.40    1.50 
   6   7   0   21.80    1.20 
   6   7   0   20.60    1.20 
  -7  -7   0  285.67   10.60 
   7   7   0  292.47   10.50 
   7   7   0  281.87   10.60 
   7   7   0  290.07   10.90 
   7   7   0  272.67   10.40 
  -8  -7   0  158.08    6.00 
  -8  -7   0  150.38    6.00 
   8   7   0  148.19    6.00 
   8   7   0  150.88    6.30 
  -9  -7   0   37.30    2.00 
  -9  -7   0   33.30    1.90 
   9   7   0   35.90    1.70 
   9   7   0   36.40    2.30 
   9   7   0   35.90    2.00 
 -10  -7   0    7.70    1.00 
 -10  -7   0   10.50    1.10 
  10   7   0   10.10    1.20 
  10   7   0    8.60    0.80 
  10   7   0    9.80    1.40 
 -11  -7   0  104.79    4.50 
 -11  -7   0  111.59    4.60 
  11   7   0  104.89    4.90 
  11   7   0   97.49    4.30 
  11   7   0  115.09    4.70 
 -12  -7   0    5.50    1.00 
 -12  -7   0    3.40    0.80 
  12   7   0    3.30    1.10 
  12   7   0    3.70    0.90 
 -13  -7   0    2.30    0.90 
 -13  -7   0    2.90    0.80 
  13   7   0    1.40    0.80 
  13   7   0    3.40    1.10 
 -14  -7   0    4.60    1.00 
 -14  -7   0    5.30    1.20 
  14   7   0    8.80    1.50 
  14   7   0    5.00    1.10 
 -15  -7   0    2.70    0.90 
 -15  -7   0    4.40    1.10 
  15   7   0    3.20    1.20 
  15   7   0    5.70    1.20 
 -16  -7   0    0.30    0.90 
  16   7   0    2.70    1.30 
  16   7   0    3.50    1.10 
   9  -8   0   46.10    3.10 
   9  -8   0   45.60    2.90 
  -9   8   0   48.20    2.90 
  -9   8   0   51.49    3.00 
   8  -8   0   31.60    2.40 
   8  -8   0   33.60    2.60 
  -8   8   0   34.80    2.40 
  -8   8   0   32.90    2.40 
   7  -8   0    9.70    1.50 
   7  -8   0    8.00    1.30 
  -7   8   0    6.30    1.20 
  -7   8   0    8.40    1.40 
   6  -8   0   36.60    2.40 
   6  -8   0   33.10    2.30 
  -6   8   0   29.30    2.20 
  -6   8   0   31.20    2.20 
   5  -8   0    6.50    1.20 
   5  -8   0    4.30    1.10 
  -5   8   0    7.30    1.20 
  -5   8   0    6.30    1.10 
   4  -8   0   68.69    3.50 
   4  -8   0   63.59    3.40 
  -4   8   0   66.69    3.40 
  -4   8   0   64.39    3.30 
   3  -8   0   55.89    3.10 
   3  -8   0   52.39    2.90 
  -3   8   0   54.09    2.80 
  -3   8   0   50.79    2.80 
   2  -8   0    1.00    0.70 
  -2   8   0    0.40    0.60 
  -2   8   0   -0.10    0.60 
   1  -8   0   61.69    3.20 
  -1   8   0   66.69    3.10 
  -1   8   0   67.99    3.10 
   0  -8   0    4.60    0.90 
   0  -8   0    3.80    0.60 
   0  -8   0    3.90    0.70 
   0   8   0    3.00    0.60 
   0   8   0    3.80    0.70 
   0   8   0    2.40    0.60 
  -1  -8   0   19.70    1.40 
  -1  -8   0   16.70    1.20 
  -1  -8   0   15.80    1.30 
  -1  -8   0   18.00    1.20 
  -1  -8   0   18.40    1.40 
   1   8   0   16.30    1.20 
   1   8   0   21.40    1.30 
   1   8   0   17.60    1.20 
   1   8   0   17.60    1.30 
  -2  -8   0   10.60    0.90 
  -2  -8   0   11.00    1.20 
  -2  -8   0   11.40    0.90 
  -2  -8   0   11.50    0.90 
  -2  -8   0   11.90    1.00 
   2   8   0   10.00    0.90 
   2   8   0   10.60    0.90 
   2   8   0   12.50    1.00 
   2   8   0   11.90    1.00 
  -3  -8   0   53.19    2.50 
  -3  -8   0   52.49    2.50 
  -3  -8   0   47.80    2.30 
  -3  -8   0   49.80    2.30 
  -3  -8   0   56.89    2.50 
   3   8   0   48.10    2.30 
   3   8   0   48.50    2.40 
   3   8   0   47.80    2.30 
   3   8   0   49.60    2.30 
  -4  -8   0   96.89    4.00 
  -4  -8   0   92.79    3.80 
  -4  -8   0   93.19    3.90 
  -4  -8   0   89.29    4.00 
  -4  -8   0   90.29    3.70 
   4   8   0   99.29    3.90 
   4   8   0   95.09    3.80 
   4   8   0   89.59    3.80 
   4   8   0   91.99    3.80 
  -5  -8   0  136.79    5.40 
  -5  -8   0  129.29    5.40 
  -5  -8   0  138.09    5.40 
  -5  -8   0  118.79    5.40 
   5   8   0  145.69    5.60 
   5   8   0  125.49    5.20 
   5   8   0  146.89    5.20 
   5   8   0  129.79    5.20 
  -6  -8   0  142.69    5.70 
  -6  -8   0  141.99    5.80 
   6   8   0  136.59    5.90 
   6   8   0  153.38    5.80 
   6   8   0  145.79    5.50 
  -7  -8   0    2.70    0.60 
  -7  -8   0    4.40    0.80 
   7   8   0    2.90    0.50 
   7   8   0    3.10    0.80 
  -8  -8   0    0.30    0.50 
  -8  -8   0    0.00    0.60 
   8   8   0   -0.20    0.50 
   8   8   0    0.40    0.60 
   8   8   0   -0.60    0.30 
  -9  -8   0   45.00    2.30 
  -9  -8   0   48.70    2.40 
   9   8   0   46.60    2.40 
   9   8   0   44.10    2.00 
   9   8   0   49.90    2.70 
 -10  -8   0   14.50    1.30 
 -10  -8   0   14.80    1.30 
  10   8   0   15.20    1.60 
  10   8   0   14.50    1.40 
  10   8   0   14.80    1.00 
 -11  -8   0   18.80    1.50 
 -11  -8   0   20.20    1.50 
  11   8   0   21.60    1.70 
  11   8   0   21.30    1.90 
  11   8   0   20.60    1.30 
 -12  -8   0    3.00    0.80 
 -12  -8   0    2.50    0.70 
  12   8   0    3.50    1.00 
  12   8   0    2.10    0.80 
 -13  -8   0    1.80    0.90 
 -13  -8   0    2.70    0.90 
  13   8   0    3.20    0.90 
  13   8   0    1.20    1.00 
 -14  -8   0   30.30    2.10 
 -14  -8   0   27.80    2.10 
  14   8   0   28.90    2.50 
  14   8   0   30.20    2.20 
 -15  -8   0    3.70    1.10 
 -15  -8   0    3.60    1.10 
  15   8   0    2.40    1.10 
  15   8   0    3.50    1.30 
 -16  -8   0    1.60    1.00 
   8  -9   0    6.50    1.50 
   8  -9   0    4.60    1.30 
  -8   9   0    6.90    1.30 
  -8   9   0    6.90    1.40 
   7  -9   0    0.20    0.90 
   7  -9   0   -0.20    0.90 
  -7   9   0    1.50    0.90 
  -7   9   0    1.00    0.90 
   6  -9   0    5.20    1.30 
   6  -9   0    5.60    1.30 
  -6   9   0    5.60    1.20 
  -6   9   0    4.60    1.10 
   5  -9   0   20.00    2.00 
   5  -9   0   22.80    2.00 
  -5   9   0   17.20    1.50 
  -5   9   0   17.60    1.60 
   4  -9   0    0.30    0.80 
   4  -9   0   -0.30    0.70 
  -4   9   0   -0.60    0.60 
  -4   9   0    0.20    0.60 
   3  -9   0    9.30    1.40 
   3  -9   0    8.20    1.30 
  -3   9   0    9.70    1.30 
  -3   9   0    7.90    1.20 
   2  -9   0   -0.10    0.70 
  -2   9   0   -0.10    0.60 
  -2   9   0   -0.50    0.60 
   1  -9   0   85.59    3.90 
   1  -9   0   92.69    4.20 
  -1   9   0   96.49    4.20 
  -1   9   0   86.59    4.00 
   0  -9   0   80.79    3.70 
   0  -9   0   86.09    4.00 
   0   9   0   91.59    3.90 
   0   9   0   84.99    3.90 
  -1  -9   0  109.89    4.90 
  -1  -9   0  115.49    4.70 
   1   9   0  113.99    4.80 
   1   9   0  112.29    4.80 
  -2  -9   0    1.50    0.60 
  -2  -9   0    2.30    0.60 
  -2  -9   0    1.90    0.50 
  -2  -9   0    2.20    0.70 
   2   9   0    1.80    0.60 
   2   9   0    2.30    0.60 
  -3  -9   0   47.40    2.50 
  -3  -9   0   49.90    2.30 
  -3  -9   0   51.99    2.50 
  -3  -9   0   52.79    2.60 
   3   9   0   50.19    2.50 
   3   9   0   47.80    2.40 
  -4  -9   0   25.90    1.50 
  -4  -9   0   23.10    1.60 
  -4  -9   0   24.20    1.40 
   4   9   0   25.20    1.50 
   4   9   0   26.20    1.60 
  -5  -9   0   15.90    1.30 
  -5  -9   0   15.30    1.20 
   5   9   0   12.90    1.00 
   5   9   0   15.30    1.20 
  -6  -9   0   11.50    1.10 
  -6  -9   0   10.70    1.10 
   6   9   0   10.00    0.80 
   6   9   0   11.70    1.10 
   6   9   0    8.40    1.20 
  -7  -9   0   28.20    1.80 
  -7  -9   0   28.20    1.80 
   7   9   0   31.20    2.00 
   7   9   0   29.30    1.70 
   7   9   0   28.60    1.50 
  -8  -9   0    2.20    0.70 
  -8  -9   0    1.50    0.60 
   8   9   0    1.70    0.60 
   8   9   0    1.70    0.50 
   8   9   0    2.40    0.80 
  -9  -9   0   28.10    1.90 
  -9  -9   0   28.50    1.80 
   9   9   0   32.50    2.10 
   9   9   0   26.80    1.50 
 -10  -9   0    8.40    1.20 
 -10  -9   0    9.10    1.10 
  10   9   0    8.00    1.20 
  10   9   0    9.30    1.20 
  10   9   0    8.60    0.70 
  10   9   0    8.10    0.90 
 -11  -9   0    3.40    0.90 
 -11  -9   0    1.50    0.80 
  11   9   0    3.10    1.10 
  11   9   0    3.10    0.60 
  11   9   0    3.50    0.90 
 -12  -9   0   15.70    1.60 
 -12  -9   0   19.60    1.60 
  12   9   0   18.70    1.60 
  12   9   0   16.70    1.90 
 -13  -9   0   34.20    2.20 
 -13  -9   0   33.50    2.30 
  13   9   0   37.70    2.70 
  13   9   0   37.20    2.30 
 -14  -9   0    4.00    1.20 
 -14  -9   0    5.00    1.10 
  14   9   0    7.50    1.50 
  14   9   0    4.90    1.10 
 -15  -9   0    0.10    0.80 
 -15  -9   0    0.40    1.00 
  15   9   0    1.50    1.10 
  15   9   0    1.00    0.90 
   7 -10   0   12.40    1.70 
   7 -10   0   18.00    2.20 
  -7  10   0   15.50    1.90 
  -7  10   0   12.10    1.60 
   6 -10   0    1.70    1.10 
   6 -10   0    1.40    1.00 
  -6  10   0    2.50    1.00 
  -6  10   0    1.70    1.00 
   5 -10   0    8.20    1.50 
   5 -10   0   10.00    1.70 
  -5  10   0   11.60    1.60 
  -5  10   0   12.60    1.60 
   4 -10   0    4.00    1.20 
   4 -10   0    6.90    1.30 
  -4  10   0    7.50    1.20 
  -4  10   0    4.30    1.10 
   3 -10   0    6.60    1.30 
   3 -10   0    6.60    1.30 
  -3  10   0    6.30    1.10 
  -3  10   0    5.50    1.10 
   2 -10   0    4.70    1.10 
  -2  10   0    4.70    1.00 
  -2  10   0    6.20    1.10 
   1 -10   0    2.30    1.00 
  -1  10   0    1.30    0.70 
  -1  10   0    1.00    0.70 
   0 -10   0   -0.20    0.70 
   0  10   0   -1.10    0.50 
   0  10   0   -0.30    0.60 
  -1 -10   0  326.67   12.30 
   1  10   0  305.27   12.10 
   1  10   0  322.97   12.10 
  -2 -10   0   83.79    3.90 
  -2 -10   0   82.49    3.90 
   2  10   0   79.49    3.70 
   2  10   0   81.19    3.70 
  -3 -10   0   25.50    1.80 
  -3 -10   0   29.20    1.80 
  -3 -10   0   23.80    1.50 
   3  10   0   24.10    1.60 
   3  10   0   29.00    1.80 
  -4 -10   0  190.18    7.80 
  -4 -10   0  186.28    7.40 
  -4 -10   0  195.28    7.70 
   4  10   0  199.08    7.70 
   4  10   0  197.88    7.50 
  -5 -10   0    1.70    0.70 
  -5 -10   0    1.70    0.80 
   5  10   0    0.00    0.50 
   5  10   0    0.60    0.50 
  -6 -10   0   47.00    2.60 
  -6 -10   0   52.59    2.80 
   6  10   0   51.39    2.40 
   6  10   0   53.89    2.60 
  -7 -10   0   23.00    1.70 
  -7 -10   0   23.10    1.60 
   7  10   0   22.10    1.40 
   7  10   0   21.60    1.50 
   7  10   0   22.00    1.70 
  -8 -10   0    7.30    1.10 
  -8 -10   0    8.60    1.10 
   8  10   0    6.40    1.20 
   8  10   0    6.30    1.00 
   8  10   0    8.30    0.90 
  -9 -10   0    9.70    1.20 
  -9 -10   0    8.30    1.20 
   9  10   0   10.00    1.20 
   9  10   0   10.40    1.50 
   9  10   0    9.70    1.00 
 -10 -10   0    9.20    1.20 
 -10 -10   0   10.30    1.40 
  10  10   0    8.20    1.40 
  10  10   0   10.20    0.90 
 -11 -10   0   15.80    1.70 
 -11 -10   0   17.80    1.50 
  11  10   0   16.20    1.80 
  11  10   0   14.70    1.00 
  11  10   0   15.00    1.20 
 -12 -10   0    7.10    1.10 
 -12 -10   0    5.70    1.00 
  12  10   0    6.80    1.40 
  12  10   0    7.10    0.90 
  12  10   0    8.70    1.20 
 -13 -10   0    0.90    0.90 
 -13 -10   0    0.80    0.80 
  13  10   0    0.10    0.70 
  13  10   0   -0.30    0.60 
  13  10   0    0.90    0.90 
 -14 -10   0    3.50    1.00 
 -14 -10   0    3.90    1.20 
  14  10   0    3.70    1.10 
  14  10   0    1.50    0.90 
 -15 -10   0   -0.40    0.90 
 -15 -10   0    1.20    1.00 
  15  10   0    0.60    0.90 
  15  10   0    1.00    1.10 
   6 -11   0   10.30    1.70 
   6 -11   0   13.80    1.90 
  -6  11   0   13.30    1.80 
  -6  11   0   13.00    1.70 
   5 -11   0    0.20    1.00 
   5 -11   0    0.60    1.00 
  -5  11   0   -1.00    0.80 
  -5  11   0    1.00    0.90 
   4 -11   0    9.30    1.60 
   4 -11   0    8.50    1.60 
  -4  11   0    7.90    1.40 
  -4  11   0    5.60    1.20 
   3 -11   0   19.40    2.10 
   3 -11   0   20.30    2.20 
  -3  11   0   19.60    1.70 
  -3  11   0   17.60    1.80 
   2 -11   0    1.40    1.00 
  -2  11   0    3.80    1.00 
  -2  11   0    3.60    1.00 
   1 -11   0    0.10    0.80 
  -1  11   0    1.30    0.80 
  -1  11   0    0.90    0.80 
   0 -11   0   16.10    1.80 
   0  11   0   17.10    1.70 
   0  11   0   14.20    1.50 
  -1 -11   0   95.39    4.50 
   1  11   0   96.19    4.40 
   1  11   0   93.59    4.30 
  -2 -11   0    1.90    0.90 
   2  11   0    1.00    0.70 
   2  11   0    0.30    0.60 
  -3 -11   0   17.90    1.60 
  -3 -11   0   19.30    1.60 
   3  11   0   17.70    1.40 
   3  11   0   17.00    1.50 
  -4 -11   0   57.89    3.00 
  -4 -11   0   57.39    3.00 
   4  11   0   56.89    2.90 
   4  11   0   57.89    2.80 
  -5 -11   0    8.70    1.20 
  -5 -11   0    7.80    1.20 
   5  11   0    8.70    1.10 
   5  11   0    7.40    1.00 
  -6 -11   0  150.88    6.30 
  -6 -11   0  145.49    6.40 
   6  11   0  160.58    6.10 
   6  11   0  149.79    6.20 
  -7 -11   0    8.20    1.20 
  -7 -11   0    5.60    1.10 
   7  11   0    6.70    1.10 
   7  11   0    5.50    0.80 
  -8 -11   0    0.10    0.60 
  -8 -11   0    1.40    0.70 
   8  11   0    0.70    0.60 
   8  11   0    0.50    0.60 
   8  11   0    0.30    0.50 
  -9 -11   0    7.30    1.20 
  -9 -11   0    6.80    1.20 
   9  11   0    5.20    1.00 
   9  11   0    6.80    1.10 
   9  11   0    8.20    0.90 
 -10 -11   0    1.00    0.80 
 -10 -11   0    2.30    0.80 
  10  11   0    2.60    0.80 
  10  11   0    3.20    1.00 
  10  11   0    2.90    0.70 
 -11 -11   0   -0.30    0.70 
 -11 -11   0    1.00    0.70 
  11  11   0   -1.10    0.70 
  11  11   0   -0.20    0.50 
  11  11   0   -0.70    0.40 
  11  11   0   -0.40    0.60 
 -12 -11   0    6.70    1.20 
 -12 -11   0    6.60    1.30 
  12  11   0    6.20    0.90 
  12  11   0    7.00    1.30 
  12  11   0    8.90    1.30 
 -13 -11   0    1.60    1.10 
 -13 -11   0   -0.70    0.80 
  13  11   0    0.70    0.60 
  13  11   0    0.80    1.10 
 -14 -11   0   35.00    2.40 
 -14 -11   0   27.20    2.30 
  14  11   0   29.50    2.60 
  14  11   0   31.30    1.90 
 -15 -11   0    6.90    1.40 
 -15 -11   0    6.30    1.40 
  15  11   0    6.70    1.60 
  15  11   0    9.10    1.20 
   5 -12   0    5.70    1.50 
   5 -12   0    7.60    1.60 
  -5  12   0    5.00    1.30 
  -5  12   0    6.60    1.40 
   4 -12   0    5.30    1.40 
   4 -12   0    5.60    1.40 
  -4  12   0    7.10    1.30 
  -4  12   0    8.40    1.40 
   3 -12   0    0.40    1.00 
   3 -12   0    0.30    1.00 
  -3  12   0    1.20    0.90 
  -3  12   0    0.30    0.80 
   2 -12   0   53.49    3.30 
   2 -12   0   59.59    3.60 
  -2  12   0   54.09    3.20 
  -2  12   0   49.90    3.10 
   1 -12   0   37.60    2.60 
  -1  12   0   33.50    2.40 
  -1  12   0   32.70    2.30 
   0 -12   0   17.20    2.00 
   0  12   0   16.90    1.80 
   0  12   0   17.40    1.80 
  -1 -12   0   26.20    2.10 
   1  12   0   28.70    2.00 
   1  12   0   28.00    2.00 
  -2 -12   0   59.69    3.40 
   2  12   0   64.09    3.30 
   2  12   0   67.39    3.30 
  -3 -12   0   57.59    3.30 
  -3 -12   0   60.19    3.30 
   3  12   0   60.69    3.10 
   3  12   0   59.29    3.00 
  -4 -12   0  142.49    6.20 
  -4 -12   0  143.59    6.10 
   4  12   0  132.79    5.90 
   4  12   0  143.09    5.90 
  -5 -12   0   65.59    3.30 
  -5 -12   0   59.19    3.30 
   5  12   0   56.49    3.10 
   5  12   0   60.89    3.00 
  -6 -12   0   25.40    1.90 
  -6 -12   0   25.70    2.00 
   6  12   0   24.60    1.60 
   6  12   0   24.20    1.80 
  -7 -12   0   -0.20    0.50 
  -7 -12   0    0.60    0.70 
   7  12   0    1.50    0.80 
   7  12   0    0.10    0.50 
  -8 -12   0    6.30    1.30 
  -8 -12   0    6.80    1.20 
   8  12   0    6.40    0.90 
   8  12   0    5.20    1.00 
  -9 -12   0  111.99    5.00 
  -9 -12   0  116.39    5.10 
   9  12   0  114.49    5.30 
   9  12   0  100.29    4.60 
   9  12   0  115.99    5.00 
 -10 -12   0    9.40    1.30 
 -10 -12   0    7.90    1.40 
  10  12   0    9.30    1.00 
  10  12   0   10.30    1.30 
  10  12   0    8.00    1.50 
 -11 -12   0    2.20    1.00 
 -11 -12   0    0.60    0.80 
  11  12   0    0.70    0.60 
  11  12   0    2.10    0.90 
  11  12   0    1.40    1.00 
 -12 -12   0   -0.10    0.90 
 -12 -12   0   -0.20    0.80 
  12  12   0   -1.50    0.80 
  12  12   0    0.70    0.80 
  12  12   0    0.00    0.50 
 -13 -12   0   26.00    2.20 
 -13 -12   0   23.30    2.10 
  13  12   0   24.70    2.00 
  13  12   0   26.10    1.70 
  13  12   0   21.80    2.50 
 -14 -12   0    4.80    1.40 
 -14 -12   0    5.80    1.30 
  14  12   0    6.60    1.00 
  14  12   0    6.60    1.30 
  14  12   0    5.10    1.50 
 -15 -12   0   11.40    1.70 
 -15 -12   0   10.20    1.60 
  15  12   0   11.30    1.70 
  15  12   0   13.40    2.10 
  15  12   0   16.60    1.40 
   4 -13   0    8.30    1.70 
   4 -13   0    8.40    1.70 
  -4  13   0    9.40    1.60 
  -4  13   0    7.20    1.50 
   3 -13   0    7.40    1.60 
   3 -13   0    7.10    1.60 
  -3  13   0    6.90    1.40 
  -3  13   0    7.80    1.40 
   2 -13   0   10.70    1.90 
   2 -13   0   10.10    1.80 
  -2  13   0   13.80    1.70 
  -2  13   0   12.20    1.70 
   1 -13   0   35.50    2.70 
  -1  13   0   33.90    2.40 
  -1  13   0   33.90    2.50 
   0 -13   0    5.00    1.30 
   0  13   0    3.80    1.10 
   0  13   0    3.40    1.10 
  -1 -13   0   35.60    2.60 
   1  13   0   28.50    2.20 
   1  13   0   32.80    2.30 
  -2 -13   0   26.40    2.20 
   2  13   0   27.80    2.00 
   2  13   0   25.80    2.00 
  -3 -13   0   35.10    2.40 
   3  13   0   26.60    2.10 
   3  13   0   30.10    2.10 
  -4 -13   0   59.89    3.40 
  -4 -13   0   58.99    3.30 
   4  13   0   59.39    3.10 
   4  13   0   57.09    3.20 
  -5 -13   0    9.80    1.30 
  -5 -13   0    8.70    1.40 
   5  13   0    7.40    1.20 
   5  13   0    9.40    1.20 
  -6 -13   0    9.80    1.40 
  -6 -13   0    7.20    1.20 
   6  13   0    8.90    1.30 
   6  13   0   10.00    1.20 
  -7 -13   0    1.20    0.80 
  -7 -13   0    0.00    0.90 
   7  13   0    1.20    0.80 
   7  13   0    1.00    0.60 
  -8 -13   0   15.40    1.60 
  -8 -13   0   18.20    2.00 
   8  13   0   15.70    1.30 
   8  13   0   16.00    1.70 
  -9 -13   0    0.00    0.90 
  -9 -13   0    3.00    1.00 
   9  13   0    0.70    0.80 
   9  13   0    1.70    0.70 
 -10 -13   0   23.80    1.90 
 -10 -13   0   23.90    2.00 
  10  13   0   20.90    1.80 
  10  13   0   20.10    1.50 
 -11 -13   0   19.10    2.10 
 -11 -13   0   20.60    1.90 
  11  13   0   19.60    2.20 
  11  13   0   20.20    1.50 
  11  13   0   19.80    1.90 
 -12 -13   0    5.80    1.30 
 -12 -13   0   10.40    1.70 
  12  13   0    8.80    1.10 
  12  13   0    6.50    1.30 
  12  13   0    9.60    1.70 
 -13 -13   0    1.60    1.00 
 -13 -13   0   -0.20    1.00 
  13  13   0    1.00    0.70 
  13  13   0    0.80    1.00 
  13  13   0    3.10    1.10 
 -14 -13   0    2.20    1.20 
 -14 -13   0    2.30    1.20 
  14  13   0    2.00    1.10 
  14  13   0    3.90    0.80 
  14  13   0    2.10    1.20 
   2 -14   0    0.90    1.10 
   2 -14   0    1.90    1.30 
  -2  14   0    1.80    1.00 
  -2  14   0    3.60    1.20 
   1 -14   0   16.10    2.10 
  -1  14   0   11.70    1.70 
  -1  14   0   16.70    2.00 
   0 -14   0    0.40    1.10 
   0  14   0    0.00    0.80 
   0  14   0    0.30    0.90 
  -1 -14   0    1.20    1.00 
   1  14   0   -0.10    0.80 
   1  14   0    0.70    0.80 
  -2 -14   0    0.50    1.00 
   2  14   0    0.90    0.80 
   2  14   0   -0.10    0.70 
  -3 -14   0   10.50    1.60 
   3  14   0    9.80    1.40 
   3  14   0   12.00    1.50 
  -4 -14   0    2.80    1.10 
  -4 -14   0    2.00    0.90 
   4  14   0    0.50    0.80 
   4  14   0    1.30    0.70 
  -5 -14   0   11.70    1.60 
  -5 -14   0    6.90    1.40 
   5  14   0   11.00    1.40 
   5  14   0    7.90    1.30 
  -6 -14   0    3.00    0.90 
  -6 -14   0    3.00    1.20 
   6  14   0    2.50    0.90 
   6  14   0    2.70    0.90 
  -7 -14   0    8.20    1.50 
  -7 -14   0   12.70    1.70 
   7  14   0   10.70    1.30 
   7  14   0   10.80    1.50 
  -8 -14   0   41.90    2.90 
  -8 -14   0   44.50    2.80 
   8  14   0   47.20    2.80 
   8  14   0   42.40    2.40 
  -9 -14   0    1.80    1.00 
  -9 -14   0    0.70    1.00 
   9  14   0    1.10    0.70 
   9  14   0   -0.20    0.70 
 -10 -14   0   -1.40    0.80 
 -10 -14   0   -1.20    0.90 
  10  14   0   -0.10    0.50 
  10  14   0   -0.90    0.90 
 -11 -14   0   14.30    1.80 
 -11 -14   0   14.70    2.00 
  11  14   0   15.10    1.70 
  11  14   0   15.40    1.30 
 -12 -14   0    8.40    1.60 
 -12 -14   0    8.20    1.40 
  12  14   0    9.30    1.10 
  12  14   0    7.60    1.40 
 -13 -14   0    4.80    1.40 
 -13 -14   0    5.90    1.40 
  13  14   0    5.30    0.90 
  13  14   0    7.30    1.60 
  13  14   0    5.30    1.30 
   1 -15   0   19.50    2.30 
   1 -15   0   24.50    2.80 
  -1  15   0   15.00    2.00 
  -1  15   0   23.50    2.10 
   0 -15   0   10.00    1.80 
   0  15   0   10.90    1.70 
   0  15   0   10.00    1.60 
  -1 -15   0    1.90    1.20 
   1  15   0    3.00    1.20 
   1  15   0    2.40    1.10 
  -2 -15   0    4.50    1.40 
   2  15   0    3.20    1.10 
   2  15   0    4.00    1.20 
  -3 -15   0    7.00    1.60 
   3  15   0    7.20    1.40 
   3  15   0    9.60    1.50 
  -4 -15   0    0.70    1.00 
   4  15   0    0.30    0.90 
   4  15   0    1.00    0.80 
  -5 -15   0   88.79    4.70 
  -5 -15   0   78.99    4.50 
   5  15   0   87.09    4.40 
   5  15   0   93.89    4.30 
  -6 -15   0   33.90    2.70 
  -6 -15   0   34.20    2.60 
   6  15   0   37.10    2.30 
   6  15   0   34.00    2.50 
  -7 -15   0    8.90    1.50 
  -7 -15   0    9.20    1.70 
   7  15   0    9.60    1.30 
   7  15   0    7.80    1.40 
  -8 -15   0   -0.10    1.00 
  -8 -15   0   -1.00    0.80 
   8  15   0    0.30    0.70 
   8  15   0    0.30    0.90 
  -9 -15   0   16.50    2.00 
  -9 -15   0   12.60    1.80 
   9  15   0   13.50    1.50 
   9  15   0   15.60    1.80 
 -10 -15   0    8.50    1.70 
 -10 -15   0    5.90    1.40 
  10  15   0    5.90    1.00 
  10  15   0    9.40    1.50 
 -11 -15   0    3.30    1.20 
 -11 -15   0    3.60    1.40 
  11  15   0    3.00    0.80 
  11  15   0    3.80    1.20 
 -12 -15   0   -1.30    0.90 
 -12 -15   0   -0.90    1.10 
  12  15   0   -1.10    0.50 
  12  15   0    0.30    0.90 
 -13 -15   0    1.30    1.10 
  13  15   0    0.60    1.00 
  -2 -16   0    4.10    1.40 
   2  16   0    1.20    1.00 
   2  16   0    3.40    1.10 
  -3 -16   0   11.80    1.90 
   3  16   0   14.10    1.90 
   3  16   0   13.90    1.80 
  -4 -16   0    1.40    1.20 
   4  16   0    0.10    0.80 
   4  16   0    0.50    0.90 
  -5 -16   0   12.60    1.90 
   5  16   0   11.50    1.50 
   5  16   0   12.90    1.80 
  -6 -16   0    0.90    1.10 
  -6 -16   0    2.70    1.20 
   6  16   0    1.60    1.00 
   6  16   0    1.70    0.80 
  -7 -16   0    8.70    1.70 
  -7 -16   0    9.50    1.60 
   7  16   0    9.20    1.50 
   7  16   0    6.90    1.20 
  -8 -16   0   10.60    1.70 
  -8 -16   0    5.90    1.50 
   8  16   0    8.80    1.50 
   8  16   0    7.40    1.20 
  -9 -16   0    1.10    1.10 
  -9 -16   0    0.40    1.00 
   9  16   0    0.40    0.70 
   9  16   0    1.00    0.90 
 -10 -16   0   17.10    2.10 
 -10 -16   0   24.00    2.60 
  10  16   0   21.30    2.20 
  10  16   0   20.60    1.70 
 -11 -16   0    8.70    1.80 
 -11 -16   0   10.90    1.70 
  11  16   0    9.60    1.60 
  -5 -17   0    4.30    1.50 
   5  17   0    4.70    1.30 
   5  17   0    5.70    1.20 
  -6 -17   0    3.60    1.30 
   6  17   0    3.20    1.00 
   6  17   0    4.50    1.30 
  -7 -17   0   -1.10    0.90 
  -7 -17   0    0.40    1.10 
   7  17   0    0.90    0.70 
   7  17   0   -0.20    0.80 
  -8 -17   0    1.60    1.20 
  -8 -17   0    2.70    1.30 
   8  17   0    3.30    0.90 
   8  17   0    2.30    1.10 
   8  17  -1    6.40    1.40 
   8  17  -1    9.40    1.30 
  -8 -17   1    7.90    1.70 
  -8 -17   1    6.40    1.60 
   7  17  -1    3.40    1.20 
   7  17  -1    6.30    1.20 
  -7 -17   1    2.20    1.30 
  -7 -17   1    5.70    1.50 
   6  17  -1    0.40    0.80 
   6  17  -1    1.80    1.10 
  -6 -17   1    0.70    1.10 
  -5 -17   1    3.10    1.40 
  11  16  -1    9.40    1.50 
 -11 -16   1   13.80    2.10 
 -11 -16   1   10.00    1.70 
  10  16  -1    1.70    1.10 
  10  16  -1    1.60    0.80 
 -10 -16   1    1.60    1.30 
 -10 -16   1    1.00    1.10 
   9  16  -1   88.19    4.30 
   9  16  -1   76.79    3.70 
  -9 -16   1   81.99    4.40 
  -9 -16   1   73.69    4.30 
   8  16  -1    2.10    0.80 
   8  16  -1    1.00    1.00 
  -8 -16   1   -1.60    0.90 
  -8 -16   1    0.80    1.00 
   7  16  -1    4.80    1.30 
   7  16  -1    6.50    1.10 
  -7 -16   1    5.60    1.50 
  -7 -16   1    7.00    1.50 
   6  16  -1   13.90    1.80 
   6  16  -1   12.60    1.50 
  -6 -16   1   13.80    2.00 
  -6 -16   1   12.50    1.90 
   5  16  -1   16.00    1.90 
   5  16  -1   14.80    1.70 
  -5 -16   1   16.10    2.10 
   4  16  -1    0.50    0.90 
   4  16  -1    0.80    0.90 
  -4 -16   1    0.10    1.00 
   3  16  -1   11.10    1.60 
   3  16  -1   10.80    1.70 
  -3 -16   1   11.30    2.00 
   2  16  -1   -0.40    0.70 
   2  16  -1    0.30    0.90 
  -2 -16   1   -0.10    1.20 
  12  15  -1    3.80    0.80 
  12  15  -1    4.40    1.20 
 -12 -15   1    5.90    1.40 
 -12 -15   1    3.20    1.30 
  11  15  -1   15.60    1.80 
  11  15  -1   16.10    1.30 
 -11 -15   1   14.50    2.00 
 -11 -15   1   10.60    1.70 
  10  15  -1    0.80    0.60 
  10  15  -1    0.10    0.80 
 -10 -15   1    1.80    1.20 
 -10 -15   1    1.70    1.10 
   9  15  -1   28.40    1.80 
   9  15  -1   23.30    2.10 
  -9 -15   1   26.20    2.30 
  -9 -15   1   24.30    2.60 
   8  15  -1   12.40    1.70 
   8  15  -1   11.60    1.30 
  -8 -15   1   15.60    2.00 
  -8 -15   1    8.90    1.60 
   7  15  -1    8.20    1.40 
   7  15  -1    7.40    1.20 
  -7 -15   1    9.40    1.60 
  -7 -15   1    9.20    1.60 
   6  15  -1   26.40    2.20 
   6  15  -1   26.00    1.90 
  -6 -15   1   27.00    2.30 
  -6 -15   1   30.30    2.50 
   5  15  -1    4.40    1.10 
   5  15  -1    5.80    1.10 
  -5 -15   1    3.90    1.30 
  -5 -15   1    4.70    1.30 
   4  15  -1    0.60    0.70 
   4  15  -1   -0.30    0.80 
  -4 -15   1    0.50    1.00 
   3  15  -1    9.60    1.50 
   3  15  -1   10.00    1.50 
  -3 -15   1    7.90    1.60 
   2  15  -1    0.20    0.80 
   2  15  -1   -0.20    0.80 
  -2 -15   1   -1.00    0.90 
   1  15  -1    0.10    0.80 
   1  15  -1   -0.20    0.80 
  -1 -15   1    1.80    1.20 
   0  15  -1   -0.30    0.80 
   0  15  -1   -0.10    0.90 
   0 -15   1    0.60    1.10 
   1 -15   1   11.30    2.10 
  13  14  -1    0.90    0.90 
  13  14  -1    0.60    0.50 
 -13 -14   1   -1.10    1.00 
 -13 -14   1   -1.50    1.00 
  12  14  -1    0.20    0.50 
  12  14  -1   -1.60    0.80 
 -12 -14   1   -1.00    0.80 
 -12 -14   1    1.00    0.90 
  11  14  -1    5.70    1.20 
  11  14  -1    7.60    0.90 
 -11 -14   1    6.40    1.50 
 -11 -14   1    7.90    1.40 
  10  14  -1    6.50    1.30 
  10  14  -1    5.50    0.90 
 -10 -14   1    7.50    1.40 
 -10 -14   1    6.20    1.40 
   9  14  -1    9.90    1.10 
   9  14  -1    8.80    1.40 
  -9 -14   1   12.20    1.80 
  -9 -14   1    8.50    1.40 
   8  14  -1   15.20    1.70 
   8  14  -1   14.70    1.30 
  -8 -14   1   13.70    1.70 
  -8 -14   1   14.20    1.90 
   7  14  -1    1.70    0.90 
   7  14  -1    0.80    0.60 
  -7 -14   1    2.50    1.00 
  -7 -14   1    1.00    1.00 
   6  14  -1   42.40    2.30 
   6  14  -1   34.20    2.40 
  -6 -14   1   37.20    2.50 
  -6 -14   1   33.30    2.50 
   5  14  -1    8.40    1.30 
   5  14  -1    8.90    1.20 
  -5 -14   1    7.70    1.40 
  -5 -14   1    5.90    1.30 
   4  14  -1    6.10    1.20 
   4  14  -1    5.80    1.10 
  -4 -14   1    5.30    1.30 
  -4 -14   1    2.90    1.10 
   3  14  -1   11.90    1.60 
   3  14  -1   11.20    1.40 
  -3 -14   1   11.20    1.70 
   2  14  -1    8.50    1.40 
   2  14  -1   10.30    1.50 
  -2 -14   1   12.50    1.80 
   1  14  -1   10.90    1.60 
   1  14  -1   11.30    1.50 
  -1 -14   1   13.80    1.80 
   0  14  -1    1.10    1.00 
   0  14  -1    0.70    0.80 
   0 -14   1   -0.80    0.90 
  -1  14  -1    1.90    1.00 
  -1  14  -1    0.70    0.90 
   1 -14   1    0.90    1.10 
  -2  14  -1    5.70    1.30 
  -2  14  -1    4.50    1.20 
   2 -14   1    1.00    1.30 
   2 -14   1    4.20    1.40 
  14  13  -1    3.80    0.80 
  14  13  -1    5.40    1.50 
  14  13  -1    4.20    1.20 
 -14 -13   1    4.30    1.30 
 -14 -13   1    4.90    1.40 
  13  13  -1    7.70    1.60 
  13  13  -1    7.40    1.30 
  13  13  -1    5.40    0.80 
 -13 -13   1    5.20    1.30 
 -13 -13   1    7.50    1.50 
  12  13  -1    4.30    1.30 
  12  13  -1    6.80    0.90 
  12  13  -1    4.00    1.10 
 -12 -13   1    7.40    1.50 
 -12 -13   1    5.40    1.20 
  11  13  -1   -0.60    0.40 
  11  13  -1    0.50    0.80 
 -11 -13   1    1.10    0.90 
 -11 -13   1   -0.80    0.90 
  10  13  -1    1.10    0.60 
  10  13  -1    0.60    0.80 
 -10 -13   1   -1.30    0.70 
 -10 -13   1    0.40    1.00 
   9  13  -1   -0.50    0.50 
   9  13  -1   -1.00    0.70 
  -9 -13   1    0.10    0.60 
  -9 -13   1   -0.60    0.80 
   8  13  -1    0.20    0.70 
   8  13  -1   -0.10    0.50 
  -8 -13   1   -0.30    0.80 
  -8 -13   1    0.80    0.80 
   7  13  -1    1.20    0.80 
   7  13  -1    1.90    0.70 
  -7 -13   1    2.70    0.90 
  -7 -13   1    2.80    0.90 
   6  13  -1   33.10    1.90 
   6  13  -1   30.00    2.10 
  -6 -13   1   31.40    2.20 
  -6 -13   1   27.70    2.20 
   5  13  -1   56.79    2.90 
   5  13  -1   54.99    3.10 
  -5 -13   1   62.19    3.40 
  -5 -13   1   63.59    3.30 
   4  13  -1   18.20    1.50 
   4  13  -1   19.20    1.70 
  -4 -13   1   16.70    1.90 
  -4 -13   1   21.40    1.80 
   3  13  -1    1.70    0.80 
   3  13  -1    2.60    0.90 
  -3 -13   1    2.70    1.00 
   2  13  -1   17.90    1.80 
   2  13  -1   19.00    1.60 
  -2 -13   1   17.60    2.00 
   1  13  -1   -0.20    0.70 
   1  13  -1   -0.10    0.70 
  -1 -13   1    0.10    0.90 
   0  13  -1    1.00    0.80 
   0  13  -1   -0.90    0.70 
   0 -13   1    0.40    0.90 
  -1  13  -1   13.30    1.60 
  -1  13  -1    9.60    1.50 
   1 -13   1   14.40    2.00 
  -2  13  -1    1.10    0.90 
  -2  13  -1    1.00    0.90 
   2 -13   1    1.00    1.10 
   2 -13   1    0.50    1.10 
  -3  13  -1   32.10    2.40 
  -3  13  -1   32.10    2.40 
   3 -13   1   30.40    2.70 
   3 -13   1   37.20    3.00 
  -4  13  -1    5.30    1.30 
  -4  13  -1    6.50    1.40 
   4 -13   1    3.80    1.50 
   4 -13   1    4.80    1.50 
  15  12  -1    0.10    1.10 
  15  12  -1   -0.40    1.00 
  15  12  -1   -0.20    1.00 
 -15 -12   1   -0.40    1.00 
 -15 -12   1    0.10    1.00 
  14  12  -1   19.70    2.40 
  14  12  -1   22.50    1.90 
  14  12  -1   22.30    1.50 
 -14 -12   1   23.80    2.20 
 -14 -12   1   20.20    2.10 
  13  12  -1   61.99    3.70 
  13  12  -1   59.49    3.30 
 -13 -12   1   52.69    3.20 
 -13 -12   1   60.89    3.30 
  12  12  -1    1.90    0.90 
  12  12  -1    1.40    0.60 
  12  12  -1    1.80    0.90 
  12  12  -1    1.70    0.60 
 -12 -12   1    0.80    0.80 
 -12 -12   1    2.40    1.10 
  11  12  -1   19.40    1.10 
  11  12  -1   19.90    1.70 
  11  12  -1   18.30    1.30 
  11  12  -1   16.30    2.00 
 -11 -12   1   20.60    1.70 
 -11 -12   1   15.20    1.70 
  10  12  -1   53.79    2.90 
  10  12  -1   56.29    3.30 
  10  12  -1   52.59    2.50 
 -10 -12   1   51.59    3.00 
 -10 -12   1   54.59    3.00 
   9  12  -1   27.30    1.90 
   9  12  -1   24.30    1.50 
  -9 -12   1   28.10    2.10 
  -9 -12   1   25.60    2.00 
   8  12  -1  127.59    5.20 
   8  12  -1  127.49    5.50 
  -8 -12   1  128.89    5.70 
  -8 -12   1  133.49    5.70 
   7  12  -1   21.00    1.40 
   7  12  -1   20.20    1.70 
  -7 -12   1   21.20    1.70 
  -7 -12   1   17.70    1.90 
   6  12  -1    2.30    0.60 
   6  12  -1    1.00    0.70 
  -6 -12   1    2.80    0.90 
  -6 -12   1    2.70    0.80 
   5  12  -1    0.90    0.50 
   5  12  -1    0.10    0.70 
  -5 -12   1    1.10    0.80 
  -5 -12   1    0.40    0.80 
   4  12  -1   41.90    2.50 
   4  12  -1   42.00    2.40 
  -4 -12   1   41.90    2.60 
  -4 -12   1   48.70    2.70 
   3  12  -1   47.60    2.60 
   3  12  -1   45.50    2.60 
  -3 -12   1   44.70    2.70 
  -3 -12   1   48.20    2.80 
   2  12  -1  212.58    8.60 
   2  12  -1  213.38    8.70 
  -2 -12   1  219.98    8.90 
   1  12  -1    0.80    0.80 
   1  12  -1   -0.10    0.70 
  -1 -12   1    2.50    1.00 
   0  12  -1    3.10    0.90 
   0  12  -1    2.00    0.90 
   0 -12   1    3.20    1.10 
  -1  12  -1   15.40    1.70 
  -1  12  -1   11.00    1.50 
   1 -12   1   12.50    1.80 
  -2  12  -1    4.60    1.10 
  -2  12  -1    4.70    1.10 
   2 -12   1    4.80    1.50 
   2 -12   1    3.70    1.20 
  -3  12  -1    1.60    1.00 
  -3  12  -1    3.00    1.10 
   3 -12   1    2.30    1.10 
   3 -12   1    3.70    1.30 
  -4  12  -1    2.00    1.00 
  -4  12  -1    3.50    1.10 
   4 -12   1    0.20    1.10 
   4 -12   1    3.30    1.30 
  -5  12  -1    0.70    1.00 
  -5  12  -1    0.40    0.90 
   5 -12   1    0.40    1.20 
   5 -12   1    3.80    1.30 
  15  11  -1   15.80    1.30 
  15  11  -1   10.30    1.80 
 -15 -11   1   14.10    1.80 
 -15 -11   1   12.30    1.80 
  14  11  -1    3.20    0.70 
  14  11  -1    2.80    1.30 
 -14 -11   1   -0.70    0.90 
 -14 -11   1    2.10    1.00 
  13  11  -1   18.40    1.80 
  13  11  -1   17.80    1.30 
  13  11  -1   15.90    2.10 
 -13 -11   1   15.50    1.80 
 -13 -11   1   15.50    1.70 
  12  11  -1   17.50    1.30 
  12  11  -1   22.30    2.30 
  12  11  -1   19.70    1.20 
  12  11  -1   19.50    1.70 
 -12 -11   1   19.60    1.70 
 -12 -11   1   14.20    1.70 
  11  11  -1   18.70    1.20 
  11  11  -1   21.40    1.70 
  11  11  -1   20.40    2.10 
  11  11  -1   22.90    1.40 
 -11 -11   1   24.80    1.90 
 -11 -11   1   22.90    1.80 
  10  11  -1   19.00    2.00 
  10  11  -1   17.50    1.20 
  10  11  -1   19.30    1.60 
 -10 -11   1   15.70    1.80 
 -10 -11   1   17.50    1.60 
   9  11  -1    1.90    0.80 
   9  11  -1    2.30    1.00 
   9  11  -1    1.80    0.50 
  -9 -11   1    3.40    0.90 
  -9 -11   1    2.40    1.00 
   8  11  -1    3.90    0.90 
   8  11  -1    5.30    0.70 
  -8 -11   1    4.60    1.00 
  -8 -11   1    4.00    1.00 
   7  11  -1  131.89    5.50 
   7  11  -1  143.49    5.80 
  -7 -11   1  135.19    5.80 
  -7 -11   1  142.59    6.00 
   6  11  -1  103.69    4.50 
   6  11  -1  102.09    4.30 
  -6 -11   1  107.39    4.60 
  -6 -11   1  101.09    4.70 
   5  11  -1  126.79    5.30 
   5  11  -1  121.59    5.00 
  -5 -11   1  123.69    5.40 
  -5 -11   1  120.69    5.30 
   4  11  -1   17.40    1.40 
   4  11  -1   20.90    1.50 
  -4 -11   1   17.10    1.70 
  -4 -11   1   19.30    1.60 
   3  11  -1   -0.40    0.50 
   3  11  -1    1.80    0.70 
  -3 -11   1    0.40    0.70 
  -3 -11   1    0.90    0.80 
   2  11  -1    9.20    1.20 
   2  11  -1    7.20    1.10 
  -2 -11   1    6.50    1.20 
  -2 -11   1    7.60    1.20 
   1  11  -1   11.60    1.40 
   1  11  -1   12.10    1.40 
  -1 -11   1   12.10    1.50 
   0  11  -1   22.10    1.80 
   0  11  -1   22.40    1.80 
   0 -11   1   23.10    2.00 
  -1  11  -1    2.20    0.80 
  -1  11  -1    1.90    0.80 
   1 -11   1    0.80    0.90 
  -2  11  -1    0.50    0.50 
  -2  11  -1   -0.40    0.60 
   2 -11   1   -0.30    0.80 
  -3  11  -1   -0.20    0.80 
  -3  11  -1   -1.30    0.60 
   3 -11   1   -0.60    0.80 
   3 -11   1    0.40    0.90 
  -4  11  -1   -0.30    0.80 
  -4  11  -1    0.30    0.80 
   4 -11   1    0.80    1.00 
   4 -11   1    0.70    1.10 
  -5  11  -1   15.10    1.80 
  -5  11  -1   12.50    1.60 
   5 -11   1   13.30    1.90 
   5 -11   1   11.90    1.80 
  -6  11  -1   14.50    1.90 
  -6  11  -1   14.40    1.80 
   6 -11   1   11.10    1.80 
   6 -11   1   17.10    2.20 
  15  10  -1   39.90    2.60 
  15  10  -1   42.60    3.10 
 -15 -10   1   40.70    2.70 
 -15 -10   1   37.30    2.60 
  14  10  -1    2.90    0.80 
  14  10  -1    4.80    1.10 
  14  10  -1    4.20    1.30 
 -14 -10   1    2.10    1.00 
 -14 -10   1    2.20    0.90 
  13  10  -1    8.70    1.60 
  13  10  -1   11.00    1.00 
  13  10  -1    9.30    1.00 
 -13 -10   1    7.90    1.30 
 -13 -10   1    8.60    1.40 
  12  10  -1    2.30    0.90 
  12  10  -1    1.00    0.60 
  12  10  -1    0.50    0.90 
  12  10  -1    1.90    0.50 
 -12 -10   1    3.20    1.00 
 -12 -10   1    2.20    0.90 
  11  10  -1   27.50    1.90 
  11  10  -1   25.40    1.50 
  11  10  -1   29.30    2.20 
  11  10  -1   26.10    1.40 
 -11 -10   1   25.80    1.90 
 -11 -10   1   27.90    2.00 
  10  10  -1   50.39    2.40 
  10  10  -1   51.89    2.20 
  10  10  -1   58.99    2.80 
  10  10  -1   50.19    3.00 
 -10 -10   1   51.29    2.80 
 -10 -10   1   52.69    2.80 
   9  10  -1   -0.30    0.30 
   9  10  -1    0.00    0.50 
   9  10  -1   -0.50    0.70 
  -9 -10   1   -0.60    0.60 
  -9 -10   1    0.20    0.50 
   8  10  -1   -0.10    0.70 
   8  10  -1    0.30    0.50 
   8  10  -1   -0.10    0.40 
  -8 -10   1   -1.10    0.60 
  -8 -10   1    0.60    0.70 
   7  10  -1   87.29    3.90 
   7  10  -1   87.29    3.60 
  -7 -10   1   88.39    3.90 
  -7 -10   1   88.49    4.00 
   6  10  -1   22.40    1.40 
   6  10  -1   24.60    1.60 
  -6 -10   1   22.90    1.70 
  -6 -10   1   26.50    1.70 
   5  10  -1   68.59    3.20 
   5  10  -1   70.29    3.00 
  -5 -10   1   68.19    3.20 
  -5 -10   1   66.29    3.30 
   4  10  -1  151.38    6.10 
   4  10  -1  158.28    6.30 
  -4 -10   1  161.38    6.50 
  -4 -10   1  158.68    6.40 
  -4 -10   1  149.29    6.10 
   3  10  -1    3.20    0.80 
   3  10  -1    3.30    0.70 
  -3 -10   1    3.00    0.90 
  -3 -10   1    3.60    0.90 
  -3 -10   1    2.70    0.60 
   2  10  -1   13.80    1.40 
   2  10  -1   13.10    1.20 
  -2 -10   1   10.90    1.40 
  -2 -10   1   12.80    1.40 
   1  10  -1  139.39    5.70 
   1  10  -1  135.49    5.70 
  -1 -10   1  132.99    5.80 
   0  10  -1   70.99    3.50 
   0  10  -1   75.29    3.50 
   0 -10   1   67.99    3.60 
  -1  10  -1   36.60    2.20 
  -1  10  -1   34.50    2.20 
   1 -10   1   37.00    2.40 
  -2  10  -1   -0.80    0.60 
  -2  10  -1    0.40    0.50 
   2 -10   1   -0.80    0.70 
  -3  10  -1    3.80    1.00 
  -3  10  -1    2.10    0.90 
   3 -10   1    1.50    1.00 
   3 -10   1    3.10    1.20 
  -4  10  -1   35.00    2.30 
  -4  10  -1   33.60    2.40 
   4 -10   1   35.80    2.60 
   4 -10   1   35.20    2.70 
  -5  10  -1   59.19    3.30 
  -5  10  -1   60.09    3.30 
   5 -10   1   60.19    3.60 
   5 -10   1   62.39    3.60 
  -6  10  -1    0.40    0.90 
  -6  10  -1    0.80    0.80 
   6 -10   1    0.30    0.90 
   6 -10   1    0.70    1.00 
  -7  10  -1    0.80    0.90 
  -7  10  -1    0.30    0.80 
   7 -10   1   -1.10    0.80 
   7 -10   1   -0.20    1.00 
  15   9  -1   -0.60    1.00 
  15   9  -1    0.60    0.90 
 -15  -9   1   -1.10    0.80 
 -15  -9   1    0.30    0.90 
  14   9  -1    0.60    0.80 
  14   9  -1    2.60    1.20 
 -14  -9   1    0.00    0.80 
 -14  -9   1    2.20    1.00 
  13   9  -1    3.60    1.10 
  13   9  -1    3.00    0.90 
 -13  -9   1    3.60    1.00 
 -13  -9   1    4.20    1.00 
  12   9  -1    0.40    0.70 
  12   9  -1    1.20    0.40 
  12   9  -1    1.10    0.90 
 -12  -9   1    0.70    0.80 
 -12  -9   1   -0.50    0.60 
  11   9  -1    9.60    1.40 
  11   9  -1    9.50    0.80 
  11   9  -1    9.40    1.20 
  11   9  -1    8.80    0.90 
 -11  -9   1   10.00    1.20 
 -11  -9   1    8.20    1.10 
  10   9  -1  117.59    5.30 
  10   9  -1  115.09    4.60 
  10   9  -1  108.39    4.50 
 -10  -9   1  119.89    5.00 
 -10  -9   1  120.99    5.00 
   9   9  -1   12.40    1.50 
   9   9  -1   13.30    1.00 
   9   9  -1   13.40    1.20 
  -9  -9   1   13.80    1.30 
  -9  -9   1   13.90    1.40 
   8   9  -1   53.19    2.30 
   8   9  -1   51.79    2.60 
   8   9  -1   53.19    2.90 
  -8  -9   1   53.59    2.60 
  -8  -9   1   50.59    2.60 
   7   9  -1    4.40    0.80 
   7   9  -1    3.80    0.60 
   7   9  -1    3.90    0.90 
  -7  -9   1    4.30    0.80 
  -7  -9   1    4.30    0.80 
   6   9  -1   38.10    2.20 
   6   9  -1   41.80    1.90 
   6   9  -1   36.80    2.10 
  -6  -9   1   41.70    2.10 
  -6  -9   1   41.70    2.20 
   5   9  -1   19.50    1.40 
   5   9  -1   21.70    1.30 
  -5  -9   1   20.80    1.50 
  -5  -9   1   20.60    1.40 
   4   9  -1   34.30    1.80 
   4   9  -1   34.60    1.90 
  -4  -9   1   33.60    1.90 
  -4  -9   1   34.30    1.70 
  -4  -9   1   36.30    2.00 
   3   9  -1  177.58    6.70 
   3   9  -1  169.38    6.80 
  -3  -9   1  167.98    6.60 
  -3  -9   1  172.88    6.90 
  -3  -9   1  173.18    6.90 
   2   9  -1  177.68    6.90 
   2   9  -1  180.98    6.90 
  -2  -9   1  171.88    7.00 
  -2  -9   1  168.58    6.80 
  -2  -9   1  175.68    7.00 
  -2  -9   1  171.38    6.90 
   1   9  -1   30.30    1.70 
   1   9  -1   30.70    1.80 
  -1  -9   1   26.60    1.70 
  -1  -9   1   28.90    1.90 
  -1  -9   1   29.00    1.70 
   0   9  -1   22.80    1.60 
   0   9  -1   26.90    1.70 
   0  -9   1   27.10    1.90 
   0  -9   1   24.80    1.60 
  -1   9  -1   93.39    4.10 
  -1   9  -1   93.59    4.10 
   1  -9   1   87.09    4.20 
  -2   9  -1   54.19    2.90 
  -2   9  -1   55.19    2.90 
   2  -9   1   55.99    3.10 
  -3   9  -1  149.29    6.50 
  -3   9  -1  155.68    6.50 
   3  -9   1  161.78    6.90 
   3  -9   1  151.98    6.70 
  -4   9  -1   36.30    2.40 
  -4   9  -1   34.10    2.30 
   4  -9   1   40.90    2.60 
   4  -9   1   41.90    2.70 
  -5   9  -1    5.30    1.10 
  -5   9  -1    6.40    1.20 
   5  -9   1    4.20    1.30 
   5  -9   1    5.30    1.20 
  -6   9  -1    0.60    0.80 
  -6   9  -1   -0.40    0.70 
   6  -9   1   -0.30    0.80 
   6  -9   1   -0.60    0.80 
  -7   9  -1    5.80    1.30 
  -7   9  -1    6.50    1.20 
   7  -9   1    7.70    1.50 
   7  -9   1    5.30    1.30 
  -8   9  -1   13.50    1.80 
  -8   9  -1   15.80    1.80 
   8  -9   1   10.20    1.70 
   8  -9   1   13.60    1.90 
  15   8  -1   20.40    2.00 
  15   8  -1   16.90    2.10 
 -15  -8   1   23.70    1.90 
 -15  -8   1   20.60    1.70 
  14   8  -1   13.60    1.80 
  14   8  -1   12.30    1.60 
 -14  -8   1   12.40    1.50 
 -14  -8   1   10.80    1.50 
  13   8  -1   11.80    1.40 
  13   8  -1    8.60    1.50 
 -13  -8   1    9.80    1.30 
 -13  -8   1   12.20    1.40 
  12   8  -1    1.50    0.90 
  12   8  -1    0.30    0.70 
  12   8  -1    1.70    0.50 
 -12  -8   1    1.10    0.70 
 -12  -8   1    0.30    0.70 
  11   8  -1   15.10    1.70 
  11   8  -1   13.60    1.00 
  11   8  -1   14.70    1.40 
 -11  -8   1   14.90    1.20 
 -11  -8   1   12.60    1.30 
  10   8  -1    0.70    0.60 
  10   8  -1   -1.00    0.50 
  10   8  -1    0.70    0.40 
 -10  -8   1    0.30    0.60 
 -10  -8   1    1.90    0.70 
   9   8  -1  109.49    4.20 
   9   8  -1  106.79    4.80 
   9   8  -1  103.49    4.50 
   9   8  -1  107.09    4.10 
  -9  -8   1  104.99    4.50 
  -9  -8   1  102.79    4.50 
   8   8  -1    7.80    1.10 
   8   8  -1    8.20    0.70 
  -8  -8   1    8.60    1.00 
  -8  -8   1    8.70    1.00 
   7   8  -1   46.40    2.10 
   7   8  -1   45.80    2.50 
   7   8  -1   51.69    2.40 
  -7  -8   1   49.80    2.30 
  -7  -8   1   44.30    2.40 
   6   8  -1    6.20    0.70 
   6   8  -1    6.30    0.70 
   6   8  -1    6.50    0.80 
   6   8  -1    4.80    0.90 
  -6  -8   1    6.40    0.80 
  -6  -8   1    5.80    0.80 
   5   8  -1   53.19    2.40 
   5   8  -1   50.69    2.30 
   5   8  -1   57.09    2.50 
   5   8  -1   55.19    2.30 
  -5  -8   1   52.79    2.50 
  -5  -8   1   52.09    2.60 
  -5  -8   1   54.29    2.70 
   4   8  -1   27.80    1.50 
   4   8  -1   28.20    1.40 
   4   8  -1   23.80    1.30 
   4   8  -1   25.40    1.40 
  -4  -8   1   27.40    1.30 
  -4  -8   1   24.70    1.40 
  -4  -8   1   26.10    1.60 
  -4  -8   1   23.30    1.60 
  -4  -8   1   28.30    1.60 
   3   8  -1    0.80    0.40 
   3   8  -1    1.60    0.50 
   3   8  -1    1.50    0.50 
   3   8  -1    1.20    0.40 
  -3  -8   1    1.00    0.50 
  -3  -8   1    1.00    0.60 
  -3  -8   1    1.00    0.40 
  -3  -8   1    1.10    0.50 
   2   8  -1    5.20    0.70 
   2   8  -1    5.60    0.70 
   2   8  -1    6.50    0.80 
   2   8  -1    4.60    0.70 
  -2  -8   1    5.50    0.80 
  -2  -8   1    4.50    0.70 
  -2  -8   1    5.70    0.70 
  -2  -8   1    5.70    0.80 
  -2  -8   1    4.70    0.70 
   1   8  -1    0.10    0.40 
   1   8  -1    0.60    0.40 
   1   8  -1    0.60    0.40 
   1   8  -1    0.70    0.40 
  -1  -8   1    1.20    0.60 
  -1  -8   1    0.40    0.50 
  -1  -8   1    0.50    0.40 
  -1  -8   1    0.80    0.40 
   0   8  -1  132.29    5.20 
   0   8  -1  125.49    5.10 
   0   8  -1  128.09    5.20 
   0  -8   1  125.19    5.30 
   0  -8   1  126.19    5.20 
  -1   8  -1    1.00    0.60 
  -1   8  -1    0.80    0.50 
  -1   8  -1    1.20    0.60 
   1  -8   1    2.30    0.80 
  -2   8  -1    6.80    1.00 
  -2   8  -1    5.10    0.90 
   2  -8   1    3.80    1.00 
  -3   8  -1   -0.40    0.60 
  -3   8  -1   -0.70    0.60 
   3  -8   1   -0.30    0.70 
   3  -8   1    0.00    0.80 
  -4   8  -1    9.80    1.30 
  -4   8  -1   10.60    1.30 
   4  -8   1   10.30    1.50 
   4  -8   1    9.50    1.50 
  -5   8  -1    4.20    0.90 
  -5   8  -1    2.60    0.90 
   5  -8   1    2.40    1.00 
   5  -8   1    4.70    1.20 
  -6   8  -1    2.50    0.90 
  -6   8  -1    3.00    1.00 
   6  -8   1    2.30    1.00 
   6  -8   1    2.60    1.00 
  -7   8  -1    2.00    0.90 
  -7   8  -1    3.40    1.00 
   7  -8   1    1.80    1.00 
   7  -8   1    0.70    0.90 
  -8   8  -1   16.20    1.80 
  -8   8  -1   15.60    1.70 
   8  -8   1   16.20    2.00 
   8  -8   1   18.70    2.10 
  -9   8  -1    0.20    0.90 
  -9   8  -1   -0.30    0.80 
  -9   8  -1    2.50    0.90 
   9  -8   1    1.90    1.10 
   9  -8   1    0.90    1.10 
  15   7  -1    0.10    0.80 
  15   7  -1   -0.60    0.90 
 -15  -7   1   -1.30    0.70 
 -15  -7   1   -2.20    0.60 
  14   7  -1   19.50    1.70 
  14   7  -1   20.30    2.10 
 -14  -7   1   19.10    1.70 
 -14  -7   1   19.80    1.70 
  13   7  -1    5.20    1.00 
  13   7  -1    5.70    1.20 
 -13  -7   1    4.90    1.00 
 -13  -7   1    6.40    1.10 
  12   7  -1    2.20    0.90 
  12   7  -1    3.60    1.00 
  12   7  -1    3.60    0.80 
 -12  -7   1    2.40    0.80 
 -12  -7   1    2.70    0.80 
  11   7  -1    5.00    1.10 
  11   7  -1    6.60    0.80 
  11   7  -1    6.90    1.00 
 -11  -7   1    5.90    1.00 
 -11  -7   1    6.80    0.90 
  10   7  -1   -0.90    0.60 
  10   7  -1   -0.50    0.50 
  10   7  -1    0.10    0.30 
 -10  -7   1   -0.40    0.40 
 -10  -7   1   -0.20    0.50 
   9   7  -1    7.50    0.70 
   9   7  -1    7.40    1.00 
   9   7  -1    6.60    1.10 
  -9  -7   1    7.90    1.00 
  -9  -7   1    8.70    1.00 
   8   7  -1   10.40    1.30 
   8   7  -1   12.50    0.70 
   8   7  -1   11.70    1.10 
  -8  -7   1   11.60    1.10 
  -8  -7   1   13.70    1.10 
   7   7  -1   11.60    1.30 
   7   7  -1   13.50    0.90 
   7   7  -1   14.60    0.90 
  -7  -7   1   15.90    1.10 
  -7  -7   1   15.30    1.10 
   6   7  -1  144.69    5.70 
   6   7  -1  146.89    5.80 
   6   7  -1  155.88    6.10 
   6   7  -1  153.28    5.70 
   6   7  -1  152.88    5.90 
  -6  -7   1  156.58    5.90 
  -6  -7   1  150.88    5.90 
  -6  -7   1  151.18    5.90 
  -6  -7   1  146.69    6.10 
   5   7  -1  122.79    4.70 
   5   7  -1  108.89    4.50 
   5   7  -1  120.19    4.90 
   5   7  -1  114.39    4.60 
   5   7  -1  126.89    4.50 
  -5  -7   1  124.39    4.70 
  -5  -7   1  116.19    4.90 
  -5  -7   1  112.29    4.70 
  -5  -7   1  119.39    4.80 
   4   7  -1   72.29    3.00 
   4   7  -1   77.59    3.00 
   4   7  -1   74.89    3.10 
   4   7  -1   76.59    3.20 
  -4  -7   1   77.59    3.20 
  -4  -7   1   70.19    3.10 
  -4  -7   1   78.29    3.20 
  -4  -7   1   72.29    3.30 
   3   7  -1   -0.10    0.30 
   3   7  -1    0.70    0.40 
   3   7  -1    0.60    0.30 
   3   7  -1    0.30    0.40 
  -3  -7   1   -0.30    0.40 
  -3  -7   1   -0.10    0.30 
  -3  -7   1    0.20    0.40 
  -3  -7   1    0.20    0.30 
  -3  -7   1   -0.10    0.20 
   2   7  -1  394.96   14.20 
   2   7  -1  393.46   14.30 
  -2  -7   1  385.36   14.40 
   1   7  -1  146.99    5.80 
   1   7  -1  153.68    5.80 
   1   7  -1  153.48    5.90 
   1   7  -1  153.88    5.90 
  -1  -7   1  154.18    5.90 
  -1  -7   1  151.08    5.80 
  -1  -7   1  152.08    5.90 
  -1  -7   1  144.39    5.90 
  -1  -7   1  142.69    5.80 
   0   7  -1   99.89    4.00 
   0   7  -1   90.89    3.90 
   0   7  -1   94.09    3.90 
   0   7  -1   98.29    4.00 
   0  -7   1  100.39    4.10 
   0  -7   1   88.69    3.90 
   0  -7   1   96.49    4.00 
  -1   7  -1   20.70    1.40 
  -1   7  -1   20.80    1.40 
  -1   7  -1   21.80    1.40 
  -1   7  -1   21.90    1.30 
   1  -7   1   23.50    1.60 
   1  -7   1   23.90    1.40 
  -2   7  -1   17.10    1.20 
  -2   7  -1   14.00    1.40 
  -2   7  -1   16.40    1.30 
   2  -7   1   13.30    1.40 
  -3   7  -1   19.80    1.40 
  -3   7  -1   17.80    1.40 
  -3   7  -1   19.80    1.40 
   3  -7   1   21.40    1.80 
   3  -7   1   18.80    1.60 
  -4   7  -1   29.60    1.90 
  -4   7  -1   29.00    1.90 
   4  -7   1   31.80    2.20 
   4  -7   1   28.90    2.00 
  -5   7  -1    4.30    0.90 
  -5   7  -1    3.20    0.80 
   5  -7   1    3.20    0.90 
   5  -7   1    2.00    0.90 
  -6   7  -1   14.40    1.60 
  -6   7  -1   14.30    1.50 
   6  -7   1   14.70    1.70 
   6  -7   1   13.40    1.70 
  -7   7  -1    8.30    1.20 
  -7   7  -1    5.30    1.10 
   7  -7   1    4.20    1.20 
   7  -7   1    7.40    1.30 
  -8   7  -1    9.00    1.30 
  -8   7  -1    9.30    1.30 
   8  -7   1    9.40    1.60 
   8  -7   1    8.50    1.40 
  -9   7  -1   -0.20    0.80 
  -9   7  -1    0.80    0.80 
  -9   7  -1    1.90    0.90 
   9  -7   1   -1.50    0.80 
   9  -7   1   -0.50    0.90 
 -10   7  -1    0.60    0.80 
 -10   7  -1    0.30    0.70 
 -10   7  -1    0.50    0.80 
  10  -7   1   -0.70    0.90 
  10  -7   1    0.10    1.00 
  15   6  -1    1.20    1.00 
  15   6  -1    3.40    1.00 
 -15  -6   1    1.30    0.80 
 -15  -6   1    2.10    0.90 
  14   6  -1    0.00    0.80 
  14   6  -1    0.80    0.90 
 -14  -6   1   -0.90    0.60 
 -14  -6   1    0.10    0.70 
  13   6  -1   -0.60    0.70 
  13   6  -1    0.20    0.70 
 -13  -6   1   -0.90    0.60 
 -13  -6   1    0.50    0.70 
  12   6  -1   -0.10    0.70 
  12   6  -1    0.20    0.70 
 -12  -6   1   -0.40    0.60 
 -12  -6   1    0.40    0.50 
  11   6  -1   10.40    1.00 
  11   6  -1   12.40    1.30 
  11   6  -1   13.80    1.60 
 -11  -6   1   13.00    1.20 
 -11  -6   1   11.10    1.00 
  10   6  -1  528.25   18.70 
  10   6  -1  489.75   18.40 
  10   6  -1  511.55   19.00 
   9   6  -1   63.69    2.90 
   9   6  -1   73.39    3.20 
   9   6  -1   72.69    3.50 
  -9  -6   1   72.49    3.10 
  -9  -6   1   74.99    3.20 
   8   6  -1   65.69    2.80 
   8   6  -1   71.49    3.10 
   8   6  -1   77.29    3.40 
   8   6  -1   70.99    3.00 
  -8  -6   1   69.99    3.00 
  -8  -6   1   73.89    3.10 
   7   6  -1  176.18    6.80 
   7   6  -1  170.38    6.90 
   7   6  -1  193.08    7.30 
   7   6  -1  195.98    6.70 
   7   6  -1  187.78    7.00 
  -7  -6   1  192.88    6.90 
  -7  -6   1  175.48    7.30 
  -7  -6   1  167.78    6.90 
  -7  -6   1  179.58    7.00 
   6   6  -1    4.40    0.60 
   6   6  -1    4.90    0.60 
   6   6  -1    6.60    0.60 
   6   6  -1    4.40    0.80 
   6   6  -1    5.80    0.50 
  -6  -6   1    5.80    0.80 
  -6  -6   1    4.80    0.60 
  -6  -6   1    4.20    0.60 
  -6  -6   1    6.50    0.70 
   5   6  -1   64.59    2.90 
   5   6  -1   61.09    2.50 
   5   6  -1   63.89    2.50 
   5   6  -1   61.09    2.60 
   5   6  -1   63.49    2.70 
  -5  -6   1   59.89    2.70 
  -5  -6   1   60.79    2.60 
  -5  -6   1   63.09    2.60 
  -5  -6   1   58.99    2.80 
   4   6  -1   36.70    1.90 
   4   6  -1   38.80    1.70 
   4   6  -1   38.80    1.70 
   4   6  -1   41.30    1.80 
   4   6  -1   39.00    1.70 
  -4  -6   1   39.70    1.80 
  -4  -6   1   37.80    1.80 
  -4  -6   1   38.40    1.90 
  -4  -6   1   38.20    1.80 
   3   6  -1    3.40    0.50 
   3   6  -1    5.20    0.60 
   3   6  -1    4.60    0.60 
   3   6  -1    3.50    0.50 
  -3  -6   1    3.90    0.60 
  -3  -6   1    4.20    0.60 
  -3  -6   1    4.20    0.50 
  -3  -6   1    4.00    0.60 
   2   6  -1   16.50    1.00 
   2   6  -1   17.10    1.00 
   2   6  -1   16.60    1.00 
   2   6  -1   15.00    0.90 
  -2  -6   1   16.40    0.90 
  -2  -6   1   16.50    1.10 
  -2  -6   1   16.20    1.00 
  -2  -6   1   15.80    1.00 
  -2  -6   1   15.20    1.00 
   1   6  -1    1.50    0.40 
   1   6  -1    1.00    0.40 
   1   6  -1    1.30    0.40 
   1   6  -1    1.60    0.40 
  -1  -6   1    1.80    0.40 
  -1  -6   1    2.10    0.50 
  -1  -6   1    1.70    0.50 
  -1  -6   1    1.90    0.50 
  -1  -6   1    2.20    0.50 
   0   6  -1   43.70    2.00 
   0   6  -1   40.40    2.00 
   0   6  -1   42.20    2.00 
   0   6  -1   44.70    2.00 
   0  -6   1   43.00    2.00 
   0  -6   1   41.40    2.10 
   0  -6   1   44.80    2.00 
  -1   6  -1   21.00    1.30 
  -1   6  -1   22.10    1.30 
  -1   6  -1   23.20    1.40 
  -1   6  -1   22.70    1.40 
   1  -6   1   22.90    1.50 
   1  -6   1   24.10    1.30 
   1  -6   1   22.60    1.40 
  -2   6  -1  148.19    5.70 
  -2   6  -1  146.59    5.80 
  -2   6  -1  146.09    5.80 
  -2   6  -1  143.29    5.80 
   2  -6   1  147.49    5.80 
   2  -6   1  139.99    5.80 
   2  -6   1  149.49    5.90 
  -3   6  -1    5.00    0.80 
  -3   6  -1    5.60    0.80 
  -3   6  -1    6.30    0.80 
   3  -6   1    5.70    1.00 
   3  -6   1    6.30    1.00 
  -4   6  -1   16.00    1.20 
  -4   6  -1   14.90    1.20 
  -4   6  -1   14.10    1.20 
   4  -6   1   14.70    1.50 
   4  -6   1   15.80    1.50 
  -5   6  -1  180.38    7.20 
  -5   6  -1  177.98    7.30 
   5  -6   1  181.88    7.50 
   5  -6   1  182.28    7.40 
  -6   6  -1   88.39    4.10 
  -6   6  -1   92.39    4.20 
   6  -6   1   86.29    4.30 
   6  -6   1   95.09    4.40 
  -7   6  -1   22.20    1.80 
  -7   6  -1   20.60    1.70 
   7  -6   1   21.90    1.90 
   7  -6   1   24.20    2.00 
  -8   6  -1   33.50    2.30 
  -8   6  -1   36.00    2.30 
   8  -6   1   37.40    2.50 
   8  -6   1   31.60    2.30 
  -9   6  -1    0.90    0.80 
  -9   6  -1   -0.60    0.70 
  -9   6  -1    1.20    0.70 
   9  -6   1   -0.60    0.80 
   9  -6   1   -0.90    0.80 
 -10   6  -1    2.30    1.00 
 -10   6  -1    3.00    0.90 
 -10   6  -1    2.10    0.90 
  10  -6   1    2.10    1.20 
  10  -6   1    1.30    1.00 
 -11   6  -1    0.50    0.90 
 -11   6  -1    0.90    0.80 
 -11   6  -1    0.90    0.70 
  11  -6   1   -0.20    1.00 
  11  -6   1    0.20    1.00 
  15   5  -1    3.50    1.10 
  15   5  -1    3.80    1.20 
 -15  -5   1    2.60    0.90 
 -15  -5   1    2.80    0.90 
  14   5  -1   16.50    1.70 
  14   5  -1   14.90    1.80 
 -14  -5   1   16.60    1.50 
 -14  -5   1   14.60    1.50 
  13   5  -1    5.40    1.10 
  13   5  -1    8.30    1.40 
 -13  -5   1    6.40    1.00 
 -13  -5   1    7.70    1.10 
  12   5  -1   20.30    1.80 
  12   5  -1   17.70    1.50 
 -12  -5   1   17.40    1.40 
 -12  -5   1   19.60    1.40 
  11   5  -1    9.40    1.10 
  11   5  -1   12.40    1.40 
  11   5  -1   10.80    1.00 
 -11  -5   1    9.70    1.10 
 -11  -5   1   10.00    1.10 
  10   5  -1   54.99    2.90 
  10   5  -1   54.79    2.70 
  10   5  -1   58.49    2.60 
 -10  -5   1   58.19    2.70 
 -10  -5   1   53.09    2.50 
   9   5  -1   11.20    1.10 
   9   5  -1   10.90    0.90 
   9   5  -1    9.60    1.20 
  -9  -5   1   11.30    0.90 
  -9  -5   1   11.00    0.90 
   8   5  -1   27.90    1.50 
   8   5  -1   26.20    1.60 
   8   5  -1   29.60    1.80 
   8   5  -1   29.60    1.40 
  -8  -5   1   29.20    1.80 
  -8  -5   1   28.80    1.50 
  -8  -5   1   32.00    1.50 
   7   5  -1   56.09    2.30 
   7   5  -1   53.29    2.40 
   7   5  -1   54.99    2.20 
   7   5  -1   57.59    2.70 
   7   5  -1   55.49    2.50 
  -7  -5   1   53.89    2.50 
  -7  -5   1   56.99    2.40 
  -7  -5   1   53.29    2.70 
  -7  -5   1   57.59    2.40 
  -6  -5   1  410.46   15.20 
   5   5  -1   13.50    0.90 
   5   5  -1   14.40    0.80 
   5   5  -1   15.10    1.10 
   5   5  -1   14.90    0.90 
  -5  -5   1   15.70    1.10 
  -5  -5   1   13.90    0.90 
  -5  -5   1   15.00    0.90 
  -5  -5   1   14.70    0.90 
   4   5  -1  202.88    7.50 
   4   5  -1  204.38    7.50 
   4   5  -1  194.38    7.70 
   4   5  -1  197.08    7.40 
   4   5  -1  208.98    7.40 
  -4  -5   1  206.48    7.50 
  -4  -5   1  208.38    7.70 
   3   5  -1  184.48    7.10 
   3   5  -1  189.78    7.00 
   3   5  -1  190.38    6.90 
  -3  -5   1  192.78    7.00 
  -3  -5   1  186.08    7.10 
   2   5  -1   63.29    2.50 
   2   5  -1   63.19    2.50 
   2   5  -1   64.49    2.50 
   2   5  -1   59.49    2.60 
  -2  -5   1   61.49    2.60 
  -2  -5   1   64.59    2.50 
  -2  -5   1   59.39    2.60 
  -2  -5   1   62.69    2.60 
  -2  -5   1   64.19    2.60 
   1   5  -1   87.59    3.40 
   1   5  -1   85.69    3.40 
   1   5  -1   89.39    3.50 
   1   5  -1   86.59    3.40 
  -1  -5   1   85.89    3.50 
  -1  -5   1   85.09    3.50 
  -1  -5   1   88.39    3.40 
  -1  -5   1   90.49    3.50 
   0   5  -1  156.68    5.90 
   0   5  -1  158.58    5.90 
   0   5  -1  153.18    5.90 
   0   5  -1  153.38    5.90 
   0  -5   1  153.48    5.90 
   0  -5   1  161.88    6.00 
   0  -5   1  151.48    5.90 
   0  -5   1  153.18    5.90 
  -1   5  -1   86.49    3.40 
  -1   5  -1   80.19    3.30 
  -1   5  -1   81.79    3.40 
  -1   5  -1   82.59    3.40 
   1  -5   1   81.49    3.50 
   1  -5   1   82.99    3.40 
   1  -5   1   81.99    3.40 
  -2   5  -1    7.50    0.80 
  -2   5  -1    8.90    0.90 
  -2   5  -1    8.70    0.90 
  -2   5  -1    8.00    0.90 
   2  -5   1    7.00    0.80 
   2  -5   1    9.50    0.80 
   2  -5   1    8.60    1.00 
  -3   5  -1   16.20    1.20 
  -3   5  -1   17.30    1.20 
  -3   5  -1   19.40    1.30 
   3  -5   1   18.60    1.30 
   3  -5   1   17.00    1.20 
   3  -5   1   20.10    1.50 
   3  -5   1   17.50    1.30 
  -4   5  -1    1.50    0.60 
  -4   5  -1    0.10    0.50 
   4  -5   1    0.40    0.60 
   4  -5   1    1.30    0.70 
  -5   5  -1  105.19    4.50 
  -5   5  -1  103.89    4.40 
   5  -5   1  102.09    4.60 
   5  -5   1  100.59    4.50 
  -6   5  -1    1.50    0.60 
  -6   5  -1    3.50    0.90 
   6  -5   1    1.60    0.80 
   6  -5   1    3.40    0.90 
  -7   5  -1   38.60    2.30 
  -7   5  -1   37.00    2.20 
   7  -5   1   38.60    2.40 
   7  -5   1   40.30    2.50 
  -8   5  -1    8.60    1.20 
  -8   5  -1    8.30    1.30 
  -8   5  -1    8.90    1.20 
   8  -5   1    8.80    1.40 
   8  -5   1   10.70    1.50 
  -9   5  -1    0.80    0.70 
  -9   5  -1    1.00    0.80 
  -9   5  -1   -1.20    0.60 
   9  -5   1    2.50    1.00 
   9  -5   1   -0.70    0.80 
 -10   5  -1    6.00    1.10 
 -10   5  -1    2.70    0.90 
 -10   5  -1    3.60    1.00 
  10  -5   1    4.00    1.20 
  10  -5   1    3.40    1.20 
 -11   5  -1    3.20    1.10 
 -11   5  -1    3.60    1.10 
 -11   5  -1    4.40    1.00 
  11  -5   1    5.90    1.30 
  11  -5   1    3.00    1.20 
  15   4  -1   10.10    1.40 
  15   4  -1   11.70    1.80 
 -15  -4   1   10.40    1.40 
 -15  -4   1    7.90    1.20 
  14   4  -1   15.30    1.70 
  14   4  -1   16.50    1.90 
 -14  -4   1   15.20    1.50 
 -14  -4   1   14.20    1.40 
  13   4  -1    7.70    1.20 
  13   4  -1    4.80    1.10 
 -13  -4   1    4.80    0.80 
 -13  -4   1    6.60    1.00 
  12   4  -1   96.29    4.60 
  12   4  -1   98.59    4.30 
 -12  -4   1   94.99    4.10 
 -12  -4   1   93.29    4.20 
  11   4  -1   41.90    2.50 
  11   4  -1   44.80    2.30 
 -11  -4   1   41.80    2.10 
 -11  -4   1   43.00    2.30 
  10   4  -1   28.10    1.70 
  10   4  -1   23.90    1.50 
  10   4  -1   28.50    1.90 
 -10  -4   1   27.70    1.60 
 -10  -4   1   28.10    1.50 
   9   4  -1  123.59    5.00 
   9   4  -1  113.59    4.70 
   9   4  -1  110.99    4.60 
  -9  -4   1  112.29    4.50 
  -9  -4   1  117.69    4.70 
   8   4  -1   10.30    1.10 
   8   4  -1   10.70    0.80 
   8   4  -1   12.20    0.80 
   8   4  -1   12.10    1.00 
  -8  -4   1   11.70    0.90 
  -8  -4   1   11.40    1.30 
  -8  -4   1   10.50    0.80 
   7   4  -1    4.30    0.60 
   7   4  -1    3.90    0.50 
   7   4  -1    3.40    0.60 
   7   4  -1    4.70    0.80 
   7   4  -1    3.40    0.50 
  -7  -4   1    5.50    0.70 
  -7  -4   1    3.80    0.80 
  -7  -4   1    3.90    0.50 
  -7  -4   1    3.40    0.50 
   6   4  -1   24.90    1.50 
   6   4  -1   26.40    1.30 
   6   4  -1   23.60    1.30 
   6   4  -1   25.20    1.20 
   6   4  -1   27.40    1.20 
  -6  -4   1   23.40    1.30 
  -6  -4   1   25.80    1.50 
  -6  -4   1   25.40    1.20 
  -6  -4   1   25.10    1.30 
   5   4  -1   15.30    0.90 
   5   4  -1   15.10    0.90 
   5   4  -1   14.70    0.80 
   5   4  -1   16.10    1.10 
   5   4  -1   15.70    0.70 
  -5  -4   1   16.10    0.90 
  -5  -4   1   15.80    0.90 
  -5  -4   1   15.70    1.00 
  -5  -4   1   15.20    0.90 
   4   4  -1  619.04   31.80 
   4   4  -1  620.24   31.30 
   4   4  -1  631.14   43.50 
   4   4  -1  603.84   44.10 
  -4  -4   1  619.94   43.50 
  -4  -4   1  603.94   31.10 
  -4  -4   1  622.24   32.00 
  -4  -4   1  656.63   45.70 
   3   4  -1  873.81   53.49 
   3   4  -1  934.21   41.70 
   3   4  -1  904.71   53.19 
   3   4  -1  884.61   40.60 
  -3  -4   1  877.81   41.00 
  -3  -4   1  884.01   53.49 
  -3  -4   1  939.01   41.50 
  -3  -4   1  948.81   54.89 
   2   4  -1  694.33   45.00 
   2   4  -1  745.63   35.50 
   2   4  -1  738.03   34.60 
   2   4  -1  727.73   47.40 
  -2  -4   1  847.42   50.29 
  -2  -4   1  743.13   35.30 
  -2  -4   1  726.43   34.60 
  -2  -4   1  708.63   45.50 
   1   4  -1   23.60    1.10 
   1   4  -1   23.50    1.10 
   1   4  -1   22.00    1.10 
   1   4  -1   21.20    1.10 
  -1  -4   1   25.50    1.10 
  -1  -4   1   24.30    1.10 
  -1  -4   1   22.40    1.10 
  -1  -4   1   21.60    1.10 
   0   4  -1    3.50    0.40 
   0   4  -1    2.70    0.40 
   0   4  -1    2.70    0.40 
   0   4  -1    3.10    0.40 
   0  -4   1    3.30    0.50 
   0  -4   1    2.50    0.40 
   0  -4   1    3.10    0.50 
   0  -4   1    3.30    0.40 
  -1   4  -1  366.96   26.10 
  -1   4  -1  373.06   25.00 
  -1   4  -1  371.56   37.60 
  -1   4  -1  381.86   39.10 
   1  -4   1  376.06   26.60 
   1  -4   1  376.86   25.30 
   1  -4   1  307.77   34.60 
   1  -4   1  408.96   41.90 
  -2   4  -1  242.48    8.80 
  -2   4  -1  231.58    8.70 
   2  -4   1  234.48    8.80 
   2  -4   1  235.88    8.90 
   2  -4   1  236.48    8.80 
  -3   4  -1  391.86   15.20 
   3  -4   1  439.26   15.40 
  -4   4  -1    3.50    0.60 
  -4   4  -1    4.00    0.70 
  -4   4  -1    3.20    0.60 
   4  -4   1    4.00    0.60 
   4  -4   1    3.90    0.80 
   4  -4   1    4.60    0.60 
   4  -4   1    4.10    0.80 
  -5   4  -1  144.49    6.00 
  -5   4  -1  147.49    5.90 
   5  -4   1  150.88    6.10 
   5  -4   1  152.88    6.20 
  -6   4  -1    7.30    1.00 
  -6   4  -1    8.10    1.00 
   6  -4   1    6.30    1.10 
   6  -4   1    7.50    1.20 
  -7   4  -1   16.00    1.30 
  -7   4  -1   15.10    1.40 
   7  -4   1   18.50    1.60 
   7  -4   1   17.20    1.50 
  -8   4  -1   31.60    2.00 
  -8   4  -1   33.90    2.00 
  -8   4  -1   30.00    2.00 
   8  -4   1   30.20    2.10 
   8  -4   1   29.70    2.10 
  -9   4  -1   20.20    1.60 
  -9   4  -1   19.00    1.60 
  -9   4  -1   19.40    1.60 
   9  -4   1   17.70    1.90 
   9  -4   1   18.90    1.90 
 -10   4  -1   28.90    2.00 
 -10   4  -1   26.10    1.80 
 -10   4  -1   29.90    2.00 
  10  -4   1   25.10    2.10 
  10  -4   1   30.10    2.30 
 -11   4  -1    0.30    0.70 
 -11   4  -1    0.00    0.50 
 -11   4  -1    0.80    0.70 
  11  -4   1   -1.70    0.70 
  11  -4   1    1.30    1.00 
 -12   4  -1   13.80    1.50 
 -12   4  -1   10.80    1.50 
 -12   4  -1   14.50    1.70 
  12  -4   1   11.40    1.70 
  15   3  -1   -0.10    0.90 
  15   3  -1    0.10    0.80 
 -15  -3   1    0.10    0.80 
 -15  -3   1    0.60    0.70 
  14   3  -1    1.80    1.10 
  14   3  -1    2.90    1.10 
 -14  -3   1    3.00    0.90 
 -14  -3   1    4.00    1.00 
  13   3  -1   43.50    2.50 
  13   3  -1   40.40    2.70 
 -13  -3   1   47.10    2.40 
 -13  -3   1   41.50    2.30 
  12   3  -1    0.00    0.80 
  12   3  -1    1.10    0.70 
 -12  -3   1    0.90    0.70 
 -12  -3   1    0.90    0.60 
  11   3  -1   61.19    3.00 
  11   3  -1   59.89    3.20 
 -11  -3   1   59.79    2.90 
 -11  -3   1   59.69    2.80 
  10   3  -1   42.60    2.20 
  10   3  -1   38.00    2.30 
 -10  -3   1   37.10    2.00 
 -10  -3   1   38.00    1.90 
   9   3  -1   45.90    2.30 
   9   3  -1   48.60    2.60 
   9   3  -1   51.79    2.40 
  -9  -3   1   47.80    3.00 
  -9  -3   1   48.80    2.30 
  -9  -3   1   52.09    2.30 
   8   3  -1   53.39    2.40 
   8   3  -1   49.40    2.30 
   8   3  -1   46.60    2.30 
   8   3  -1   53.59    2.60 
   8   3  -1   50.69    2.50 
  -8  -3   1   49.70    2.20 
  -8  -3   1   47.90    2.60 
  -8  -3   1   52.69    2.30 
   7   3  -1   70.99    3.00 
   7   3  -1   61.89    2.70 
   7   3  -1   64.69    2.80 
   7   3  -1   63.59    2.90 
   7   3  -1   64.59    2.80 
  -7  -3   1   66.69    3.10 
  -7  -3   1   66.09    2.90 
  -7  -3   1   65.99    2.70 
  -7  -3   1   67.39    2.80 
   6   3  -1   30.80    1.70 
   6   3  -1   29.60    1.60 
   6   3  -1   32.20    1.50 
   6   3  -1   33.80    1.60 
   6   3  -1   32.30    1.50 
  -6  -3   1   33.90    1.80 
  -6  -3   1   33.90    1.60 
  -6  -3   1   33.90    1.50 
  -6  -3   1   32.80    1.60 
   5   3  -1    2.40    0.40 
   5   3  -1    2.00    0.40 
   5   3  -1    1.90    0.30 
   5   3  -1    1.40    0.40 
   5   3  -1    1.20    0.40 
  -5  -3   1    1.40    0.50 
  -5  -3   1    1.30    0.30 
  -5  -3   1    1.50    0.30 
  -5  -3   1    1.70    0.40 
   4   3  -1    0.40    0.10 
   4   3  -1    0.50    0.20 
   4   3  -1    0.50    0.30 
   4   3  -1    0.30    0.20 
   4   3  -1    0.30    0.20 
  -4  -3   1   -0.30    0.20 
  -4  -3   1    0.40    0.20 
  -4  -3   1    0.30    0.20 
  -4  -3   1    0.00    0.30 
   3   3  -1  112.19    4.20 
   3   3  -1  111.79    4.30 
  -3  -3   1  115.19    4.30 
  -3  -3   1  112.99    4.20 
   2   3  -1  100.49    3.70 
   2   3  -1  100.09    3.70 
   2   3  -1  100.49    3.90 
  -2  -3   1  102.79    3.70 
  -2  -3   1  104.09    3.90 
  -2  -3   1   97.39    3.80 
   1   3  -1   86.89    3.30 
   1   3  -1   86.29    3.30 
   1   3  -1   88.89    3.30 
  -1  -3   1   86.09    3.30 
  -1  -3   1   97.19    3.40 
  -1  -3   1   88.39    3.30 
  -1  -3   1   85.39    3.30 
   0   3  -1  423.76   23.80 
   0   3  -1  409.76   23.00 
   0   3  -1  443.06   34.00 
   0   3  -1  458.05   35.00 
   0  -3   1  442.66   24.20 
   0  -3   1  402.36   32.60 
   0  -3   1  410.06   23.10 
   0  -3   1  424.36   34.70 
  -1   3  -1    2.20    0.40 
  -1   3  -1    1.40    0.30 
  -1   3  -1    3.20    0.50 
   1  -3   1    2.00    0.30 
   1  -3   1    2.70    0.40 
   1  -3   1    1.90    0.40 
  -2   3  -1   68.29    2.90 
  -2   3  -1   68.89    2.80 
  -2   3  -1   68.49    2.80 
   2  -3   1   69.19    2.80 
   2  -3   1   70.39    2.80 
   2  -3   1   68.19    2.90 
   2  -3   1   66.79    3.00 
  -3   3  -1   43.70    2.00 
  -3   3  -1   43.90    2.00 
  -3   3  -1   43.20    2.10 
   3  -3   1   43.30    2.10 
   3  -3   1   43.10    2.20 
   3  -3   1   43.50    2.00 
   3  -3   1   46.30    2.00 
  -4   3  -1  568.54   20.60 
  -5   3  -1  193.98    7.80 
  -5   3  -1  209.48    7.80 
  -5   3  -1  210.48    7.70 
   5  -3   1  203.08    7.80 
   5  -3   1  205.58    7.90 
   5  -3   1  188.08    7.80 
   5  -3   1  204.28    8.00 
  -6   3  -1   88.29    3.70 
  -6   3  -1   82.89    3.60 
   6  -3   1   85.09    3.90 
   6  -3   1   77.09    3.70 
  -7   3  -1  145.59    6.20 
  -7   3  -1  152.58    6.20 
  -7   3  -1  158.68    6.20 
   7  -3   1  158.98    6.40 
   7  -3   1  153.18    6.50 
  -8   3  -1  237.48    9.20 
  -8   3  -1  237.58    9.20 
  -8   3  -1  245.38    9.20 
   8  -3   1  236.98    9.50 
   8  -3   1  232.38    9.40 
  -9   3  -1    4.00    0.90 
  -9   3  -1    4.60    0.80 
  -9   3  -1    4.50    0.90 
   9  -3   1    3.60    1.00 
   9  -3   1    4.80    1.00 
 -10   3  -1   39.00    2.20 
 -10   3  -1   39.10    2.30 
 -10   3  -1   42.80    2.40 
  10  -3   1   35.20    2.40 
  10  -3   1   38.80    2.60 
 -11   3  -1   11.60    1.30 
 -11   3  -1   10.90    1.30 
 -11   3  -1   12.60    1.40 
  11  -3   1   12.10    1.70 
  11  -3   1   11.70    1.60 
 -12   3  -1    1.30    0.80 
 -12   3  -1    1.20    0.80 
 -12   3  -1    1.30    0.80 
  12  -3   1    0.20    1.00 
  12  -3   1    0.20    0.80 
 -13   3  -1    4.40    1.10 
 -13   3  -1    3.50    1.10 
 -13   3  -1    6.40    1.10 
  13  -3   1    3.40    1.20 
  13  -3   1    4.60    1.30 
  15   2  -1    0.90    1.00 
  15   2  -1   -2.00    0.80 
 -15  -2   1   -0.80    0.70 
 -15  -2   1    2.40    0.90 
  14   2  -1    5.00    1.20 
  14   2  -1    3.60    1.00 
 -14  -2   1    3.40    0.90 
 -14  -2   1    3.80    1.00 
  13   2  -1   12.20    1.50 
  13   2  -1   11.90    1.50 
 -13  -2   1   13.00    1.40 
 -13  -2   1   12.70    1.30 
  12   2  -1   34.40    2.20 
  12   2  -1   39.50    2.50 
 -12  -2   1   37.30    2.10 
 -12  -2   1   35.20    2.10 
  11   2  -1    5.40    1.00 
  11   2  -1    5.50    1.00 
 -11  -2   1    5.00    0.90 
 -11  -2   1    6.30    0.90 
  10   2  -1   24.80    1.70 
  10   2  -1   27.30    1.90 
 -10  -2   1   22.90    1.50 
 -10  -2   1   26.40    1.50 
   9   2  -1   60.99    2.90 
   9   2  -1   57.99    2.80 
   9   2  -1   67.69    3.10 
  -9  -2   1   65.49    2.70 
  -9  -2   1   65.49    2.90 
  -9  -2   1   58.69    3.20 
  -9  -2   1   62.69    2.80 
   8   2  -1    4.40    0.70 
   8   2  -1    3.90    0.60 
   8   2  -1    4.20    0.80 
   8   2  -1    3.60    0.60 
  -8  -2   1    5.20    0.60 
  -8  -2   1    4.30    0.90 
  -8  -2   1    4.80    0.60 
  -8  -2   1    4.40    0.60 
   7   2  -1  240.08    9.10 
   7   2  -1  237.18    9.10 
   7   2  -1  255.47    9.10 
   7   2  -1  246.18    9.30 
   7   2  -1  257.47    9.30 
  -7  -2   1  234.58    9.40 
  -7  -2   1  240.68    9.20 
   6   2  -1  238.78    8.50 
   6   2  -1  220.48    8.50 
   6   2  -1  223.48    8.40 
   6   2  -1  225.68    8.40 
   6   2  -1  233.88    8.60 
  -6  -2   1  224.28    8.50 
  -6  -2   1  231.68    8.70 
   5   2  -1  442.26   26.20 
   5   2  -1  416.26   26.60 
   5   2  -1  508.95   42.40 
   5   2  -1  478.75   39.70 
  -5  -2   1  486.25   42.10 
  -5  -2   1  399.06   35.50 
  -5  -2   1  449.06   27.70 
  -5  -2   1  417.96   25.10 
   4   2  -1   63.99    2.70 
   4   2  -1   62.49    2.50 
   4   2  -1   68.59    2.50 
   4   2  -1   64.99    2.60 
   4   2  -1   63.99    2.60 
  -4  -2   1   69.59    2.60 
  -4  -2   1   64.39    2.50 
  -4  -2   1   63.39    2.60 
  -4  -2   1   63.69    2.70 
   3   2  -1    3.90    0.40 
   3   2  -1    4.50    0.40 
   3   2  -1    4.20    0.30 
   3   2  -1    4.40    0.50 
   3   2  -1    4.30    0.30 
  -3  -2   1    4.20    0.30 
  -3  -2   1    4.60    0.40 
  -3  -2   1    4.30    0.40 
  -3  -2   1    4.20    0.50 
   2   2  -1  255.47   18.80 
   2   2  -1  205.68   11.60 
   2   2  -1  215.18   12.10 
   2   2  -1  218.98   17.20 
  -2  -2   1  179.88   16.40 
  -2  -2   1  222.48   17.30 
  -2  -2   1  196.38   11.70 
  -2  -2   1  195.78   11.50 
   1   2  -1    3.90    0.30 
   1   2  -1    3.70    0.30 
   1   2  -1    3.80    0.20 
   1   2  -1    3.70    0.30 
  -1  -2   1    3.20    0.30 
  -1  -2   1    3.80    0.30 
  -1  -2   1    3.80    0.20 
  -1  -2   1    3.70    0.30 
  -1  -2   1    3.60    0.30 
   0   2  -1  232.98   13.90 
   0   2  -1  255.57   14.70 
   0   2  -1  262.97   21.10 
   0   2  -1  247.28   21.10 
   0  -2   1  231.28   20.10 
   0  -2   1  222.68   14.00 
   0  -2   1  240.48   14.10 
  -1   2  -1 2262.67   92.09 
  -1   2  -1 2496.95   93.09 
  -1   2  -1 2244.78  108.19 
  -1   2  -1 2544.95  109.89 
   1  -2   1 2136.29  105.39 
   1  -2   1 2410.66   92.99 
   1  -2   1 2595.14  112.29 
   1  -2   1 2099.19   91.39 
  -2   2  -1  531.25   29.50 
  -2   2  -1  510.05   41.30 
  -2   2  -1  470.75   41.20 
  -2   2  -1  484.95   28.40 
   2  -2   1  512.85   29.30 
   2  -2   1  495.35   28.50 
   2  -2   1  498.95   40.50 
   2  -2   1  475.55   41.60 
  -3   2  -1   60.99    2.50 
  -3   2  -1   60.29    2.60 
  -3   2  -1   61.99    2.60 
   3  -2   1   61.19    2.70 
   3  -2   1   60.99    2.50 
   3  -2   1   59.99    2.60 
   3  -2   1   61.69    2.60 
  -4   2  -1   81.99    3.30 
  -4   2  -1   78.39    3.60 
  -4   2  -1   83.09    3.40 
  -4   2  -1   85.09    3.40 
   4  -2   1   78.69    3.30 
   4  -2   1   80.49    3.40 
   4  -2   1   81.39    3.50 
   4  -2   1   81.49    3.40 
  -5   2  -1   26.20    1.40 
  -5   2  -1   26.40    1.60 
  -5   2  -1   27.40    1.40 
  -5   2  -1   26.70    1.70 
   5  -2   1   25.00    1.50 
   5  -2   1   25.00    1.60 
   5  -2   1   24.50    1.40 
   5  -2   1   25.70    1.50 
  -6   2  -1    5.40    0.70 
  -6   2  -1    6.90    0.80 
  -6   2  -1    5.90    0.80 
  -6   2  -1    6.10    1.00 
  -6   2  -1    7.40    1.10 
   6  -2   1    7.10    0.80 
   6  -2   1    7.00    0.90 
   6  -2   1    7.30    1.00 
   6  -2   1    7.50    0.90 
  -7   2  -1   25.80    1.90 
  -7   2  -1   30.00    1.70 
  -7   2  -1   26.00    1.60 
  -7   2  -1   29.30    1.60 
   7  -2   1   32.20    1.90 
   7  -2   1   27.40    1.80 
  -8   2  -1   16.40    1.30 
  -8   2  -1   18.50    1.30 
  -8   2  -1   13.70    1.60 
  -8   2  -1   18.00    1.30 
   8  -2   1   18.50    1.50 
   8  -2   1   20.10    1.60 
  -9   2  -1    2.70    0.80 
  -9   2  -1    2.70    0.70 
  -9   2  -1    2.80    0.70 
   9  -2   1    3.60    1.00 
   9  -2   1    4.20    1.10 
 -10   2  -1   -0.10    0.60 
 -10   2  -1    0.80    0.70 
 -10   2  -1    0.10    0.60 
  10  -2   1   -0.70    0.70 
  10  -2   1    1.60    0.80 
 -11   2  -1   36.60    2.20 
 -11   2  -1   36.30    2.20 
 -11   2  -1   36.40    2.10 
  11  -2   1   38.50    2.60 
  11  -2   1   34.10    2.40 
 -12   2  -1    2.30    0.80 
 -12   2  -1    2.00    0.80 
 -12   2  -1    0.70    0.80 
  12  -2   1   -0.10    0.80 
  12  -2   1    0.90    0.90 
 -13   2  -1    6.90    1.20 
 -13   2  -1    8.20    1.30 
 -13   2  -1    7.00    1.10 
  13  -2   1    9.60    1.50 
  13  -2   1    8.90    1.60 
  14   1  -1    3.10    1.00 
  14   1  -1    1.10    0.90 
 -14  -1   1    4.50    1.00 
 -14  -1   1    4.00    1.00 
  13   1  -1   -0.30    0.80 
  13   1  -1    0.20    0.80 
 -13  -1   1    0.50    0.60 
 -13  -1   1   -1.40    0.50 
  12   1  -1   17.60    1.70 
  12   1  -1   17.00    1.80 
 -12  -1   1   16.90    1.40 
 -12  -1   1   14.30    1.30 
 -12  -1   1   14.20    1.30 
  11   1  -1    1.20    0.80 
  11   1  -1    1.00    0.70 
 -11  -1   1    1.30    0.60 
 -11  -1   1    0.20    0.60 
 -11  -1   1    0.90    0.50 
  10   1  -1   82.19    3.90 
  10   1  -1   85.09    3.80 
 -10  -1   1   83.29    3.60 
 -10  -1   1   81.89    3.60 
 -10  -1   1   85.89    3.70 
   9   1  -1   23.60    1.60 
   9   1  -1   20.20    1.50 
  -9  -1   1   21.60    1.30 
  -9  -1   1   19.00    1.60 
  -9  -1   1   20.20    1.40 
  -9  -1   1   22.40    1.40 
   8   1  -1   13.50    1.20 
   8   1  -1   13.30    1.10 
   8   1  -1   13.00    1.00 
   8   1  -1   14.70    1.10 
  -8  -1   1   15.60    1.00 
  -8  -1   1   13.30    1.00 
  -8  -1   1   14.60    1.00 
  -8  -1   1   15.50    1.30 
   7   1  -1    5.70    0.70 
   7   1  -1    6.00    0.80 
   7   1  -1    6.90    0.80 
   7   1  -1    5.80    0.70 
  -7  -1   1    6.10    0.70 
  -7  -1   1    7.40    0.80 
  -7  -1   1    6.90    0.90 
  -7  -1   1    6.30    0.70 
  -7  -1   1    5.70    0.90 
   6   1  -1   10.60    0.80 
   6   1  -1    9.10    0.70 
   6   1  -1    8.60    0.70 
   6   1  -1    9.20    0.90 
  -6  -1   1   10.80    1.10 
  -6  -1   1    9.20    0.70 
  -6  -1   1    9.50    0.90 
  -6  -1   1    8.90    0.70 
  -6  -1   1    9.80    0.70 
   5   1  -1  134.19    5.30 
   5   1  -1  147.09    5.40 
   5   1  -1  148.49    5.50 
   5   1  -1  145.89    5.40 
  -5  -1   1  141.59    5.40 
  -5  -1   1  137.49    5.50 
  -5  -1   1  148.79    5.30 
  -5  -1   1  137.39    5.40 
  -5  -1   1  136.09    5.30 
   4   1  -1   53.49    2.20 
   4   1  -1   54.89    2.20 
   4   1  -1   54.69    2.30 
   4   1  -1   49.00    2.10 
   4   1  -1   55.79    2.20 
  -4  -1   1   53.39    2.10 
  -4  -1   1   54.89    2.10 
  -4  -1   1   53.29    2.20 
  -4  -1   1   54.09    2.30 
  -4  -1   1   52.69    2.20 
   3   1  -1  105.29    3.70 
   3   1  -1   97.19    3.80 
   3   1  -1   96.89    3.70 
   3   1  -1  101.69    3.80 
  -3  -1   1  103.69    3.90 
  -3  -1   1  103.09    3.80 
   2   1  -1 1012.70   39.90 
   2   1  -1 1062.29   48.20 
   2   1  -1 1030.80   47.60 
   2   1  -1 1017.80   39.90 
  -2  -1   1  936.41   39.80 
  -2  -1   1  998.50   39.50 
  -2  -1   1  981.40   46.20 
  -2  -1   1  918.41   47.40 
  -1  -1   1    0.20    0.10 
   0   1  -1  441.66   19.30 
   0   1  -1  485.75   25.00 
   0  -1   1  461.75   24.40 
   0  -1   1  432.36   19.10 
   0  -1   1  445.36   24.60 
   0  -1   1  440.36   19.30 
  -1   1  -1   57.09    2.20 
  -1   1  -1   58.99    2.20 
   1  -1   1   57.69    2.20 
   1  -1   1   56.79    2.20 
   1  -1   1   56.79    2.30 
   1  -1   1   56.39    2.20 
  -2   1  -1  159.28    5.60 
  -2   1  -1  150.38    5.70 
   2  -1   1  145.59    5.60 
   2  -1   1  151.58    5.70 
  -3   1  -1  429.96   25.50 
  -3   1  -1  394.96   25.60 
  -3   1  -1  422.16   36.80 
  -3   1  -1  429.76   39.40 
   3  -1   1  405.86   37.30 
   3  -1   1  450.45   26.40 
   3  -1   1  396.06   37.40 
   3  -1   1  398.86   25.30 
  -4   1  -1  199.28    7.70 
  -4   1  -1  207.38    7.90 
   4  -1   1  211.08    7.90 
   4  -1   1  206.28    7.70 
   4  -1   1  199.28    7.60 
   4  -1   1  212.78    7.70 
  -5   1  -1   32.10    1.60 
  -5   1  -1   30.90    1.80 
  -5   1  -1   32.30    1.60 
  -5   1  -1   32.20    1.50 
  -5   1  -1   29.50    1.70 
   5  -1   1   32.50    1.60 
   5  -1   1   30.40    1.70 
   5  -1   1   32.00    1.80 
   5  -1   1   30.30    1.60 
  -6   1  -1   14.00    1.00 
  -6   1  -1   13.90    1.10 
  -6   1  -1   12.60    0.90 
  -6   1  -1   14.10    0.90 
  -6   1  -1   13.50    1.20 
   6  -1   1   12.00    1.00 
   6  -1   1   13.10    1.00 
   6  -1   1   11.90    1.00 
   6  -1   1   15.20    1.20 
  -7   1  -1   42.50    2.00 
  -7   1  -1   41.60    2.00 
  -7   1  -1   41.10    2.00 
  -7   1  -1   38.20    2.30 
   7  -1   1   38.90    2.10 
   7  -1   1   41.20    2.30 
  -8   1  -1  149.59    5.90 
  -8   1  -1  134.09    6.20 
  -8   1  -1  148.59    5.80 
  -8   1  -1  152.28    5.80 
   8  -1   1  146.29    6.00 
   8  -1   1  145.19    6.10 
  -9   1  -1   23.90    1.60 
  -9   1  -1   23.40    1.50 
  -9   1  -1   26.30    1.60 
   9  -1   1   28.40    1.90 
   9  -1   1   22.50    1.70 
 -10   1  -1    6.40    0.90 
 -10   1  -1    7.00    1.00 
 -10   1  -1    7.50    1.00 
  10  -1   1    5.10    1.10 
  10  -1   1    9.40    1.30 
 -11   1  -1    2.90    0.70 
 -11   1  -1    2.00    0.70 
 -11   1  -1    1.30    0.70 
  11  -1   1    1.00    0.80 
  11  -1   1    1.70    0.90 
 -12   1  -1    4.40    0.90 
 -12   1  -1    4.70    1.00 
 -12   1  -1    4.80    0.90 
  12  -1   1    3.00    1.10 
  12  -1   1    4.30    1.20 
 -13   1  -1    9.10    1.20 
 -13   1  -1    9.20    1.20 
  13  -1   1   11.20    1.60 
  13  -1   1   11.30    1.60 
 -14   1  -1    1.70    0.80 
 -14   1  -1    1.40    0.80 
  14  -1   1   -1.30    1.00 
  14  -1   1    1.00    1.10 
  14   0  -1    2.40    1.00 
  14   0  -1    3.20    1.10 
 -14   0   1    2.00    0.80 
 -14   0   1    3.70    0.90 
  13   0  -1    0.40    0.90 
  13   0  -1    0.50    0.90 
 -13   0   1    1.50    0.70 
 -13   0   1    0.60    0.70 
 -13   0   1    0.70    0.80 
  12   0  -1   25.30    2.00 
  12   0  -1   29.10    2.10 
 -12   0   1   28.90    1.90 
 -12   0   1   29.40    1.90 
 -12   0   1   28.50    1.90 
  11   0  -1    0.40    0.80 
  11   0  -1   -1.10    0.70 
 -11   0   1    0.90    0.60 
 -11   0   1    0.90    0.60 
 -11   0   1    0.10    0.60 
  10   0  -1   20.20    1.60 
  10   0  -1   23.20    1.70 
 -10   0   1   18.70    1.40 
 -10   0   1   20.70    1.50 
 -10   0   1   20.00    1.40 
   9   0  -1  138.09    5.70 
   9   0  -1  140.89    5.80 
  -9   0   1  151.48    5.70 
  -9   0   1  132.49    6.00 
  -9   0   1  140.69    5.60 
  -9   0   1  140.19    5.70 
   8   0  -1    5.20    0.80 
   8   0  -1    6.80    1.00 
   8   0  -1    5.10    0.80 
  -8   0   1    5.20    0.80 
  -8   0   1    5.20    0.90 
  -8   0   1    6.40    0.80 
  -8   0   1    6.00    0.80 
   7   0  -1   15.30    1.10 
   7   0  -1   14.40    1.00 
   7   0  -1   18.40    1.20 
   7   0  -1   14.60    1.10 
  -7   0   1   15.20    1.00 
  -7   0   1   14.00    1.10 
  -7   0   1   16.20    1.10 
  -7   0   1   14.30    1.10 
  -7   0   1   14.00    1.30 
   6   0  -1  216.88    8.00 
   6   0  -1  211.58    7.90 
   6   0  -1  212.38    8.00 
   6   0  -1  206.88    8.00 
  -6   0   1  208.58    8.10 
  -6   0   1  209.68    8.00 
  -6   0   1  208.98    7.90 
  -6   0   1  219.18    8.00 
  -6   0   1  206.68    7.90 
   5   0  -1  593.74   49.99 
   5   0  -1  511.35   32.50 
   5   0  -1  531.25   33.30 
   5   0  -1  576.04   50.89 
  -5   0   1  544.45   32.40 
  -5   0   1  574.34   52.39 
  -5   0   1  575.84   48.20 
  -5   0   1  552.24   35.10 
   4   0  -1  189.68    7.30 
   4   0  -1  194.38    7.20 
   4   0  -1  204.78    7.30 
  -4   0   1  196.38    7.30 
  -4   0   1  195.88    7.30 
   3   0  -1  580.14   40.10 
   3   0  -1  570.44   28.60 
   3   0  -1  561.64   28.90 
   3   0  -1  514.35   38.90 
  -3   0   1  576.34   28.30 
  -3   0   1  585.84   29.80 
  -3   0   1  506.75   40.00 
  -3   0   1  627.04   40.40 
   2   0  -1  964.70   49.20 
   2   0  -1  946.21   39.40 
   2   0  -1  983.90   39.80 
   2   0  -1  966.80   49.50 
  -2   0   1  863.21   39.40 
  -2   0   1  957.00   39.10 
  -2   0   1  935.61   48.00 
  -2   0   1  888.21   49.50 
   1   0  -1  481.85   24.40 
   1   0  -1  476.95   19.80 
  -1   0   1  498.15   24.10 
  -1   0   1  476.05   19.90 
  -1   0   1  456.15   24.50 
  -1   0  -1  301.27   13.40 
  -1   0  -1  291.87   17.90 
  -1   0  -1  235.88   17.50 
   1   0   1  277.57   13.30 
   1   0   1  280.87   13.40 
   1   0   1  265.77   17.80 
   1   0   1  277.77   18.00 
  -2   0  -1  220.48   21.40 
  -2   0  -1  233.28   20.60 
  -2   0  -1  269.87   15.70 
  -2   0  -1  269.37   14.90 
   2   0   1  260.47   22.10 
   2   0   1  250.87   14.90 
   2   0   1  249.68   21.60 
   2   0   1  233.58   14.60 
  -3   0  -1  103.79    4.00 
  -3   0  -1  103.69    4.10 
   3   0   1  103.79    3.90 
   3   0   1  103.89    4.00 
   3   0   1  108.89    4.10 
   3   0   1  106.79    4.00 
  -4   0  -1  190.28    7.60 
  -4   0  -1  206.48    7.40 
   4   0   1  196.48    7.40 
   4   0   1  196.78    7.30 
   4   0   1  204.08    7.60 
  -5   0  -1  149.79    5.90 
  -5   0  -1  153.68    6.30 
  -5   0  -1  157.18    5.90 
  -5   0  -1  162.48    5.90 
  -5   0  -1  157.08    6.10 
   5   0   1  158.18    6.20 
   5   0   1  164.68    6.10 
   5   0   1  154.18    6.00 
   5   0   1  163.78    6.00 
  -6   0  -1  144.09    6.00 
  -6   0  -1  147.99    5.80 
  -6   0  -1  148.39    5.60 
  -6   0  -1  154.78    5.60 
  -6   0  -1  149.29    5.60 
   6   0   1  141.09    5.70 
   6   0   1  151.48    5.90 
   6   0   1  137.89    5.70 
   6   0   1  145.99    5.70 
  -7   0  -1   53.39    2.80 
  -7   0  -1   49.50    2.70 
  -7   0  -1   52.29    2.30 
  -7   0  -1   49.20    2.30 
  -7   0  -1   51.89    2.30 
   7   0   1   55.69    2.70 
   7   0   1   51.09    2.50 
   7   0   1   45.90    2.40 
   7   0   1   52.19    2.40 
  -8   0  -1   20.70    1.30 
  -8   0  -1   21.30    1.30 
  -8   0  -1   22.70    1.30 
  -8   0  -1   18.70    1.60 
   8   0   1   22.60    1.50 
   8   0   1   20.50    1.60 
  -9   0  -1    0.80    0.50 
  -9   0  -1   -0.10    0.40 
  -9   0  -1    0.20    0.40 
   9   0   1   -0.40    0.50 
   9   0   1    0.80    0.70 
 -10   0  -1    2.30    0.70 
 -10   0  -1    2.10    0.60 
 -10   0  -1    1.20    0.60 
  10   0   1    2.60    1.00 
  10   0   1    2.00    0.80 
 -11   0  -1   23.90    1.50 
 -11   0  -1   21.20    1.60 
 -11   0  -1   24.30    1.60 
  11   0   1   19.80    1.70 
  11   0   1   25.00    2.00 
 -12   0  -1    0.90    0.60 
 -12   0  -1    0.80    0.70 
  12   0   1    0.70    0.90 
  12   0   1   -0.90    0.70 
 -13   0  -1    2.80    0.80 
 -13   0  -1    2.30    0.80 
  13   0   1    2.60    1.20 
  13   0   1    2.10    1.00 
 -14   0  -1    0.30    0.70 
 -14   0  -1   -0.50    0.70 
  14   0   1   -1.50    0.90 
  14   0   1   -0.70    0.90 
  14  -1  -1    3.00    1.10 
  14  -1  -1    4.50    1.20 
 -14   1   1    2.60    0.90 
 -14   1   1    4.40    1.00 
 -14   1   1    5.00    1.10 
  13  -1  -1    0.90    0.90 
  13  -1  -1    2.60    1.00 
 -13   1   1    1.50    0.80 
 -13   1   1    1.80    0.80 
 -13   1   1    4.00    0.90 
  12  -1  -1    1.10    0.90 
  12  -1  -1    2.40    0.90 
 -12   1   1    0.70    0.70 
 -12   1   1    1.10    0.70 
 -12   1   1    1.10    0.80 
  11  -1  -1    3.80    1.00 
  11  -1  -1    4.40    1.00 
 -11   1   1    3.90    0.90 
 -11   1   1    3.30    0.90 
 -11   1   1    4.70    0.90 
  10  -1  -1   39.10    2.30 
  10  -1  -1   38.70    2.30 
 -10   1   1   43.70    2.30 
 -10   1   1   41.90    2.20 
 -10   1   1   38.60    2.20 
   9  -1  -1   51.49    2.70 
   9  -1  -1   52.99    2.70 
  -9   1   1   56.29    2.60 
  -9   1   1   53.89    2.70 
  -9   1   1   48.30    2.90 
  -9   1   1   53.39    2.60 
   8  -1  -1   47.50    2.40 
   8  -1  -1   45.10    2.40 
  -8   1   1   46.50    2.30 
  -8   1   1   44.10    2.20 
  -8   1   1   42.30    2.50 
  -8   1   1   42.70    2.20 
   7  -1  -1  138.79    5.80 
   7  -1  -1  138.59    5.70 
   7  -1  -1  145.89    5.70 
   7  -1  -1  141.29    5.70 
  -7   1   1  144.89    5.90 
  -7   1   1  146.29    5.70 
  -7   1   1  143.19    5.70 
  -7   1   1  149.69    5.70 
   6  -1  -1   87.89    3.90 
   6  -1  -1  102.29    4.00 
   6  -1  -1   97.29    3.90 
   6  -1  -1   92.09    3.90 
  -6   1   1   98.99    3.90 
  -6   1   1   95.49    3.90 
  -6   1   1   92.09    4.00 
  -6   1   1   94.39    4.00 
  -6   1   1   96.79    3.90 
   5  -1  -1    8.30    0.80 
   5  -1  -1    8.90    0.90 
   5  -1  -1    9.30    0.80 
   5  -1  -1    8.90    0.70 
  -5   1   1    8.30    0.80 
  -5   1   1    8.70    0.80 
  -5   1   1    9.30    0.90 
  -5   1   1    8.00    0.90 
  -5   1   1    8.00    0.80 
   4  -1  -1   64.39    2.60 
   4  -1  -1   57.59    2.60 
   4  -1  -1   61.99    2.60 
   4  -1  -1   62.79    2.60 
  -4   1   1   60.69    2.60 
  -4   1   1   64.79    2.70 
  -4   1   1   63.29    2.60 
  -4   1   1   59.39    2.50 
   3  -1  -1  176.98    6.60 
   3  -1  -1  175.88    6.60 
   3  -1  -1  197.48    6.60 
   3  -1  -1  176.28    6.60 
  -3   1   1  172.28    6.60 
  -3   1   1  178.28    6.60 
  -3   1   1  176.28    6.60 
   2  -1  -1  803.62   38.10 
   2  -1  -1  919.61   52.49 
   2  -1  -1  821.32   49.60 
   2  -1  -1  914.21   39.10 
  -2   1   1  792.02   50.39 
  -2   1   1  797.92   38.30 
   1  -1  -1   15.90    0.70 
   1  -1  -1   15.80    0.70 
   1  -1  -1   15.30    0.70 
   1  -1  -1   16.10    0.60 
  -1   1   1   14.60    0.70 
  -1   1   1   16.30    0.70 
  -1   1   1   15.50    0.70 
   0  -1  -1    8.40    0.40 
   0  -1  -1    8.40    0.40 
   0   1   1    7.70    0.40 
   0   1   1    7.70    0.40 
   0   1   1    8.00    0.40 
   0   1   1    7.80    0.30 
  -1  -1  -1   20.50    0.90 
  -1  -1  -1   21.70    0.80 
  -1  -1  -1   21.30    0.80 
  -1  -1  -1   18.50    0.80 
   1   1   1   22.10    0.90 
   1   1   1   22.00    0.80 
   1   1   1   22.00    0.80 
   1   1   1   21.10    0.80 
  -2  -1  -1  388.56   24.40 
  -2  -1  -1  361.66   25.10 
  -2  -1  -1  361.26   17.80 
  -2  -1  -1  378.06   18.50 
   2   1   1  343.87   17.80 
   2   1   1  370.46   24.80 
   2   1   1  361.16   24.40 
   2   1   1  407.66   18.50 
  -3  -1  -1  140.39    5.40 
  -3  -1  -1  144.09    5.20 
   3   1   1  138.69    5.40 
  -4  -1  -1  420.26   37.00 
  -4  -1  -1  386.66   24.30 
  -4  -1  -1  447.56   35.50 
  -4  -1  -1  407.26   23.10 
   4   1   1  424.36   36.00 
   4   1   1  384.36   33.90 
   4   1   1  351.16   22.50 
   4   1   1  358.96   23.20 
  -5  -1  -1   27.00    1.60 
  -5  -1  -1   26.60    1.20 
  -5  -1  -1   25.90    1.20 
  -5  -1  -1   26.10    1.40 
  -5  -1  -1   24.90    1.20 
   5   1   1   26.10    1.30 
   5   1   1   26.50    1.30 
   5   1   1   27.60    1.50 
   5   1   1   27.00    1.30 
   5   1   1   25.50    1.30 
  -6  -1  -1  347.77   13.20 
  -6  -1  -1  349.87   12.90 
   6   1   1  360.26   13.10 
   6   1   1  345.97   12.80 
  -7  -1  -1  113.59    5.00 
  -7  -1  -1  119.89    4.60 
  -7  -1  -1  115.89    4.80 
  -7  -1  -1  116.49    4.60 
  -7  -1  -1  114.69    4.60 
   7   1   1  117.59    4.70 
   7   1   1  120.19    5.00 
   7   1   1  124.09    4.80 
   7   1   1  114.59    4.70 
  -8  -1  -1   21.80    1.20 
  -8  -1  -1   21.00    1.20 
  -8  -1  -1   19.10    1.20 
  -8  -1  -1   21.60    1.70 
   8   1   1   20.00    1.40 
   8   1   1   18.90    1.30 
   8   1   1   20.40    1.50 
  -9  -1  -1  140.09    5.50 
  -9  -1  -1  136.29    5.50 
  -9  -1  -1  144.49    5.50 
   9   1   1  138.69    5.90 
   9   1   1  136.99    5.70 
 -10  -1  -1  245.08    9.30 
 -10  -1  -1  242.18    9.30 
  10   1   1  249.38    9.80 
  10   1   1  249.58    9.60 
 -11  -1  -1    7.10    1.00 
 -11  -1  -1    9.10    1.00 
  11   1   1   10.70    1.30 
  11   1   1    7.30    1.30 
 -12  -1  -1   17.70    1.40 
 -12  -1  -1   18.70    1.40 
  12   1   1   21.70    1.90 
  12   1   1   15.10    1.70 
 -13  -1  -1    5.90    1.00 
 -13  -1  -1    5.00    1.00 
  13   1   1    6.40    1.40 
  13   1   1    4.10    1.10 
 -14  -1  -1   19.60    1.60 
 -14  -1  -1   20.60    1.60 
  14   1   1   18.70    2.10 
  14   1   1   17.10    1.90 
  13  -2  -1    5.90    1.20 
  13  -2  -1    4.90    1.20 
 -13   2   1    4.90    1.00 
 -13   2   1    4.30    1.00 
 -13   2   1    3.80    1.00 
  12  -2  -1    2.70    0.90 
  12  -2  -1    5.50    1.30 
 -12   2   1    4.60    1.00 
 -12   2   1    7.40    1.20 
 -12   2   1    5.80    1.10 
  11  -2  -1   16.60    1.50 
  11  -2  -1   11.70    1.50 
 -11   2   1   14.20    1.50 
 -11   2   1   13.20    1.40 
 -11   2   1   13.00    1.40 
  10  -2  -1    1.00    0.80 
  10  -2  -1    1.00    0.70 
 -10   2   1    1.80    0.80 
 -10   2   1    1.60    0.70 
 -10   2   1    0.80    0.60 
   9  -2  -1   13.70    1.40 
   9  -2  -1   15.40    1.50 
  -9   2   1   14.00    1.60 
  -9   2   1   13.40    1.40 
  -9   2   1   14.90    1.30 
  -9   2   1   15.80    1.50 
   8  -2  -1    0.90    0.60 
   8  -2  -1    0.40    0.60 
  -8   2   1    0.60    0.60 
  -8   2   1   -0.30    0.60 
  -8   2   1    1.10    0.60 
  -8   2   1   -0.20    0.60 
   7  -2  -1    0.00    0.50 
   7  -2  -1    0.30    0.50 
  -7   2   1    0.30    0.50 
  -7   2   1   -0.10    0.50 
  -7   2   1   -0.30    0.50 
  -7   2   1    0.20    0.50 
   6  -2  -1    6.80    0.80 
   6  -2  -1    6.10    0.80 
   6  -2  -1    5.20    0.80 
   6  -2  -1    4.30    0.70 
  -6   2   1    5.70    0.70 
  -6   2   1    5.50    0.80 
  -6   2   1    5.20    0.80 
  -6   2   1    7.00    0.80 
   5  -2  -1  229.78    8.70 
   5  -2  -1  231.08    8.70 
   5  -2  -1  239.78    8.70 
   5  -2  -1  227.38    8.60 
  -5   2   1  239.18    8.70 
  -5   2   1  231.18    8.80 
  -5   2   1  221.08    8.70 
  -5   2   1  225.48    8.70 
   4  -2  -1  133.09    5.20 
   4  -2  -1  125.89    5.10 
   4  -2  -1  134.49    5.20 
   4  -2  -1  140.29    5.20 
  -4   2   1  136.19    5.20 
  -4   2   1  133.89    5.20 
  -4   2   1  132.89    5.20 
  -4   2   1  132.49    5.20 
   3  -2  -1   13.20    0.80 
   3  -2  -1   13.10    0.90 
   3  -2  -1   15.00    0.90 
   3  -2  -1   14.10    0.90 
  -3   2   1   13.20    0.90 
  -3   2   1   13.90    0.90 
  -3   2   1   13.00    0.80 
   2  -2  -1   58.19    2.30 
   2  -2  -1   57.39    2.30 
   2  -2  -1   56.19    2.30 
   2  -2  -1   56.29    2.30 
  -2   2   1   56.49    2.30 
  -2   2   1   54.89    2.30 
  -2   2   1   54.49    2.30 
   1  -2  -1   25.30    1.30 
   1  -2  -1   29.10    1.20 
   1  -2  -1   28.80    1.30 
  -1   2   1   28.10    1.30 
  -1   2   1   28.00    1.20 
  -1   2   1   28.40    1.30 
   0  -2  -1 1123.59   45.20 
   0  -2  -1 1091.69   44.80 
   0  -2  -1 1121.29   54.29 
   0  -2  -1 1057.69   54.49 
   0   2   1 1097.89   53.89 
   0   2   1 1065.79   44.40 
   0   2   1 1120.89   54.69 
   0   2   1 1103.19   45.10 
  -1  -2  -1   74.39    2.80 
  -1  -2  -1   72.49    2.80 
   1   2   1   75.49    2.80 
   1   2   1   76.69    2.80 
  -2  -2  -1  308.17   16.20 
  -2  -2  -1  328.17   16.30 
  -2  -2  -1  308.27   22.50 
  -2  -2  -1  339.67   22.90 
   2   2   1  308.97   16.40 
   2   2   1  326.97   16.20 
   2   2   1  312.57   23.00 
   2   2   1  291.27   21.50 
  -3  -2  -1  488.75   23.70 
  -3  -2  -1  498.35   24.50 
  -3  -2  -1  466.45   31.90 
  -3  -2  -1  475.55   33.80 
   3   2   1  462.35   23.80 
   3   2   1  489.95   33.10 
   3   2   1  449.46   32.60 
   3   2   1  474.05   23.90 
  -4  -2  -1  179.38    6.60 
  -4  -2  -1  175.58    6.80 
   4   2   1  180.58    6.80 
  -5  -2  -1    7.10    0.90 
  -5  -2  -1    7.60    0.70 
  -5  -2  -1    6.30    0.50 
  -5  -2  -1    5.50    0.50 
   5   2   1    7.20    0.50 
   5   2   1    5.60    0.50 
   5   2   1    6.70    0.80 
   5   2   1    5.70    0.50 
   5   2   1    7.30    0.70 
  -6  -2  -1   16.60    1.30 
  -6  -2  -1   16.80    0.90 
  -6  -2  -1   16.90    1.10 
  -6  -2  -1   17.00    0.90 
   6   2   1   18.20    1.10 
   6   2   1   16.00    1.00 
   6   2   1   17.00    1.00 
   6   2   1   16.60    1.00 
   6   2   1   18.00    1.30 
  -7  -2  -1    2.60    0.50 
  -7  -2  -1    3.20    0.60 
  -7  -2  -1    3.50    0.80 
  -7  -2  -1    3.30    0.50 
   7   2   1    2.70    0.70 
   7   2   1    2.30    0.60 
   7   2   1    2.50    0.50 
   7   2   1    2.90    0.50 
   7   2   1    1.80    0.50 
  -8  -2  -1   30.30    2.10 
  -8  -2  -1   33.00    1.60 
  -8  -2  -1   34.70    1.60 
   8   2   1   31.80    2.00 
   8   2   1   33.00    1.80 
   8   2   1   31.50    1.70 
  -9  -2  -1  282.07   10.50 
  -9  -2  -1  277.37   10.50 
   9   2   1  287.57   11.00 
   9   2   1  287.17   10.70 
 -10  -2  -1   13.60    1.10 
 -10  -2  -1   12.30    1.10 
  10   2   1   13.50    1.40 
  10   2   1   12.30    1.50 
 -11  -2  -1    0.60    0.50 
 -11  -2  -1    2.30    0.60 
  11   2   1    2.10    0.90 
  11   2   1    1.30    0.80 
 -12  -2  -1   28.90    1.70 
 -12  -2  -1   27.90    1.70 
  12   2   1   26.70    2.00 
  12   2   1   25.00    2.10 
 -13  -2  -1   40.00    2.30 
 -13  -2  -1   43.60    2.30 
  13   2   1   40.60    2.80 
  13   2   1   45.00    2.60 
 -14  -2  -1    5.00    1.00 
 -14  -2  -1    5.30    1.00 
  14   2   1    4.00    1.20 
  14   2   1    6.10    1.40 
 -15  -2  -1    6.10    1.10 
 -15  -2  -1    5.50    1.10 
  15   2   1    5.10    1.30 
  15   2   1    6.30    1.30 
  13  -3  -1    3.60    1.20 
  13  -3  -1    5.40    1.20 
 -13   3   1    6.50    1.20 
 -13   3   1    6.10    1.20 
 -13   3   1    4.60    1.10 
  12  -3  -1    6.00    1.20 
  12  -3  -1    5.30    1.10 
 -12   3   1    3.20    1.00 
 -12   3   1    5.60    1.10 
 -12   3   1    5.30    1.10 
  11  -3  -1   -0.40    0.70 
  11  -3  -1   -0.20    0.70 
 -11   3   1   -0.10    0.70 
 -11   3   1   -0.40    0.60 
 -11   3   1    0.30    0.70 
  10  -3  -1   28.10    2.00 
  10  -3  -1   31.70    2.10 
 -10   3   1   31.40    2.00 
 -10   3   1   30.10    2.00 
 -10   3   1   29.20    2.00 
   9  -3  -1   20.40    1.70 
   9  -3  -1   20.80    1.60 
  -9   3   1   21.20    1.60 
  -9   3   1   20.30    1.60 
  -9   3   1   20.50    1.60 
   8  -3  -1   75.59    3.50 
   8  -3  -1   76.49    3.60 
  -8   3   1   78.99    3.60 
  -8   3   1   74.19    3.50 
  -8   3   1   74.09    3.60 
   7  -3  -1  184.48    7.10 
   7  -3  -1  179.58    7.20 
  -7   3   1  169.88    7.10 
  -7   3   1  182.08    7.10 
   6  -3  -1   17.80    1.30 
   6  -3  -1   17.20    1.30 
   6  -3  -1   17.90    1.30 
  -6   3   1   14.80    1.20 
  -6   3   1   17.10    1.20 
   5  -3  -1   45.10    2.20 
   5  -3  -1   47.40    2.30 
   5  -3  -1   42.30    2.10 
   5  -3  -1   45.80    2.20 
  -5   3   1   43.90    2.30 
  -5   3   1   46.10    2.20 
  -5   3   1   44.30    2.20 
   4  -3  -1   35.30    1.80 
   4  -3  -1   36.10    1.70 
   4  -3  -1   33.80    1.70 
   4  -3  -1   38.10    1.80 
  -4   3   1   33.50    1.80 
  -4   3   1   32.40    1.80 
  -4   3   1   33.90    1.70 
   3  -3  -1  166.58    6.30 
   3  -3  -1  173.08    6.40 
   3  -3  -1  167.08    6.40 
   3  -3  -1  174.68    6.40 
  -3   3   1  164.18    6.40 
  -3   3   1  163.38    6.40 
  -3   3   1  167.78    6.40 
   2  -3  -1   79.39    3.10 
   2  -3  -1   84.19    3.20 
   2  -3  -1   77.49    3.20 
   2  -3  -1   76.19    3.20 
  -2   3   1   80.79    3.20 
  -2   3   1   75.69    3.20 
  -2   3   1   81.29    3.20 
   1  -3  -1  116.69    4.30 
   1  -3  -1  113.49    4.30 
   1  -3  -1  112.09    4.30 
  -1   3   1  112.09    4.30 
  -1   3   1  110.39    4.30 
  -1   3   1  112.89    4.30 
   0  -3  -1  329.47   20.00 
   0  -3  -1  343.17   28.70 
   0  -3  -1  301.67   28.50 
   0  -3  -1  339.67   19.40 
   0   3   1  364.06   28.90 
   0   3   1  306.77   27.80 
   0   3   1  302.47   18.50 
   0   3   1  326.17   19.70 
  -1  -3  -1   52.89    2.10 
  -1  -3  -1   51.99    2.10 
  -1  -3  -1   50.49    2.20 
  -1  -3  -1   51.79    2.10 
   1   3   1   53.09    2.10 
   1   3   1   50.49    2.10 
   1   3   1   53.99    2.10 
   1   3   1   57.79    2.10 
   1   3   1   51.79    2.10 
  -2  -3  -1   25.30    1.20 
  -2  -3  -1   22.80    1.20 
  -2  -3  -1   26.20    1.10 
  -2  -3  -1   25.60    1.10 
   2   3   1   23.20    1.20 
   2   3   1   24.80    1.10 
   2   3   1   24.50    1.10 
   2   3   1   24.10    1.10 
   2   3   1   23.90    1.10 
  -3  -3  -1    0.50    0.30 
  -3  -3  -1    0.50    0.20 
  -3  -3  -1    0.40    0.20 
  -3  -3  -1    0.60    0.20 
   3   3   1    0.60    0.30 
   3   3   1    0.40    0.20 
   3   3   1    0.60    0.30 
   3   3   1    0.40    0.20 
  -4  -3  -1  201.18    7.60 
  -5  -3  -1  297.97   11.10 
  -6  -3  -1  245.48    9.20 
  -6  -3  -1  246.18    9.50 
   6   3   1  251.17    9.10 
   6   3   1  246.98    9.40 
   6   3   1  248.48    9.10 
  -7  -3  -1  215.08    8.60 
  -7  -3  -1  216.68    8.90 
   7   3   1  226.28    8.50 
   7   3   1  219.48    8.50 
   7   3   1  234.58    8.60 
   7   3   1  242.88    8.80 
   7   3   1  238.08    8.50 
  -8  -3  -1  118.99    5.50 
  -8  -3  -1  131.39    4.90 
  -8  -3  -1  133.79    5.00 
   8   3   1  130.39    5.20 
   8   3   1  132.39    5.20 
   8   3   1  132.59    5.40 
   8   3   1  116.79    5.00 
  -9  -3  -1    0.30    0.40 
  -9  -3  -1   -0.10    0.40 
   9   3   1    0.10    0.60 
   9   3   1   -0.70    0.60 
   9   3   1    0.60    0.40 
 -10  -3  -1  114.29    4.50 
 -10  -3  -1  106.49    4.50 
  10   3   1  112.39    4.80 
  10   3   1  115.89    5.10 
 -11  -3  -1    3.30    0.70 
 -11  -3  -1    1.60    0.60 
  11   3   1    1.60    0.80 
  11   3   1    1.80    0.90 
 -12  -3  -1   44.30    2.30 
 -12  -3  -1   45.40    2.30 
  12   3   1   45.20    2.60 
  12   3   1   46.90    2.90 
 -13  -3  -1   12.30    1.30 
 -13  -3  -1   11.30    1.30 
  13   3   1   14.20    1.80 
  13   3   1   14.00    1.60 
 -14  -3  -1   43.60    2.50 
 -14  -3  -1   46.20    2.50 
  14   3   1   44.00    3.10 
  14   3   1   43.10    2.70 
 -15  -3  -1    3.80    0.90 
 -15  -3  -1    3.60    1.00 
  15   3   1    5.10    1.50 
  15   3   1    4.10    1.30 
  12  -4  -1   -1.60    0.70 
  12  -4  -1   -1.60    0.70 
 -12   4   1    0.60    0.80 
 -12   4   1    0.20    0.80 
 -12   4   1   -0.50    0.70 
  11  -4  -1    3.80    1.10 
  11  -4  -1    3.10    1.00 
 -11   4   1    4.50    1.00 
 -11   4   1    3.60    1.00 
 -11   4   1    3.30    1.00 
  10  -4  -1    2.40    1.00 
  10  -4  -1    0.30    0.70 
 -10   4   1    1.10    0.80 
 -10   4   1    1.10    0.80 
 -10   4   1    1.80    0.80 
   9  -4  -1    0.30    0.70 
   9  -4  -1    0.80    0.80 
  -9   4   1    1.30    0.80 
  -9   4   1    1.00    0.70 
  -9   4   1    0.00    0.70 
   8  -4  -1    6.80    1.00 
   8  -4  -1    6.60    1.10 
  -8   4   1    6.40    1.10 
  -8   4   1    6.90    1.10 
  -8   4   1    7.40    1.10 
   7  -4  -1    1.90    0.70 
   7  -4  -1    2.80    0.80 
  -7   4   1    1.00    0.70 
  -7   4   1    1.10    0.70 
   6  -4  -1  282.37   10.90 
   6  -4  -1  292.37   11.00 
  -6   4   1  283.47   10.90 
  -6   4   1  293.87   11.00 
   5  -4  -1   94.39    4.10 
   5  -4  -1   90.69    4.00 
   5  -4  -1   98.29    4.10 
  -5   4   1  102.59    4.10 
  -5   4   1   97.19    4.20 
   4  -4  -1  206.78    7.90 
   4  -4  -1  221.58    8.00 
   4  -4  -1  200.78    7.80 
   4  -4  -1  198.98    7.90 
  -4   4   1  199.98    7.90 
  -4   4   1  217.28    7.90 
  -4   4   1  199.98    8.00 
   3  -4  -1   27.20    1.50 
   3  -4  -1   26.70    1.50 
   3  -4  -1   26.00    1.50 
   3  -4  -1   28.10    1.50 
  -3   4   1   26.20    1.40 
  -3   4   1   27.10    1.50 
  -3   4   1   27.80    1.50 
   2  -4  -1  523.15   33.40 
   2  -4  -1  528.55   48.90 
   2  -4  -1  436.96   31.10 
   2  -4  -1  481.65   48.90 
  -2   4   1  506.85   48.40 
  -2   4   1  494.25   32.00 
  -2   4   1  461.75   46.40 
  -2   4   1  493.55   32.30 
   1  -4  -1  193.58    7.20 
   1  -4  -1  193.88    7.10 
   1  -4  -1  188.88    7.20 
  -1   4   1  190.38    7.20 
  -1   4   1  189.58    7.20 
  -1   4   1  192.18    7.20 
   0  -4  -1  125.69    4.80 
   0  -4  -1  124.09    4.70 
   0  -4  -1  123.69    4.80 
   0  -4  -1  123.29    4.60 
   0   4   1  122.09    4.70 
   0   4   1  127.39    4.70 
   0   4   1  125.59    4.80 
   0   4   1  124.39    4.80 
  -1  -4  -1   29.10    1.40 
  -1  -4  -1   30.00    1.40 
  -1  -4  -1   29.90    1.30 
  -1  -4  -1   29.10    1.30 
  -1  -4  -1   28.30    1.30 
   1   4   1   30.00    1.40 
   1   4   1   29.80    1.30 
   1   4   1   29.30    1.30 
   1   4   1   29.80    1.30 
   1   4   1   29.70    1.40 
  -2  -4  -1  396.76   32.20 
  -2  -4  -1  392.46   31.40 
  -2  -4  -1  407.56   22.60 
  -2  -4  -1  401.66   22.20 
   2   4   1  467.15   34.50 
   2   4   1  402.06   31.60 
   2   4   1  404.36   22.00 
   2   4   1  387.76   22.50 
  -3  -4  -1   61.19    2.40 
  -3  -4  -1   59.59    2.50 
  -3  -4  -1   59.79    2.50 
  -3  -4  -1   60.39    2.40 
   3   4   1   62.59    2.40 
   3   4   1   57.49    2.50 
   3   4   1   60.39    2.40 
   3   4   1   62.99    2.40 
   3   4   1   60.39    2.40 
  -4  -4  -1   29.20    1.60 
  -4  -4  -1   30.00    1.40 
  -4  -4  -1   32.60    1.40 
  -4  -4  -1   31.90    1.40 
   4   4   1   31.20    1.30 
   4   4   1   31.10    1.40 
   4   4   1   29.70    1.40 
   4   4   1   30.10    1.60 
  -5  -4  -1   12.10    0.80 
  -5  -4  -1   12.60    0.70 
  -5  -4  -1   12.00    0.80 
  -5  -4  -1   12.40    1.00 
   5   4   1   11.80    0.70 
   5   4   1   12.30    0.90 
   5   4   1   12.00    0.80 
   5   4   1   10.40    0.70 
  -6  -4  -1    4.10    0.60 
  -6  -4  -1    4.00    0.50 
  -6  -4  -1    5.70    0.90 
  -6  -4  -1    4.20    0.50 
   6   4   1    3.50    0.50 
   6   4   1    4.20    0.70 
   6   4   1    4.50    0.50 
   6   4   1    3.30    0.60 
   6   4   1    4.80    0.60 
  -7  -4  -1  285.87   10.80 
  -7  -4  -1  282.17   11.10 
   7   4   1  287.37   10.50 
   7   4   1  309.77   11.00 
   7   4   1  273.07   10.60 
   7   4   1  285.07   10.60 
   7   4   1  301.77   10.70 
  -8  -4  -1  140.59    6.10 
  -8  -4  -1  149.88    5.50 
  -8  -4  -1  149.59    5.60 
   8   4   1  140.89    5.70 
   8   4   1  154.88    5.70 
   8   4   1  139.39    5.50 
   8   4   1  133.79    5.90 
  -9  -4  -1   38.80    1.90 
  -9  -4  -1   35.70    1.80 
   9   4   1   37.40    2.00 
   9   4   1   35.00    2.20 
   9   4   1   36.10    1.90 
 -10  -4  -1   49.99    2.30 
 -10  -4  -1   49.50    2.30 
  10   4   1   48.50    2.50 
  10   4   1   46.90    2.70 
 -11  -4  -1   -1.00    0.50 
 -11  -4  -1   -0.30    0.50 
  11   4   1   -0.40    0.60 
  11   4   1    1.10    0.80 
 -12  -4  -1   13.10    1.20 
 -12  -4  -1   12.40    1.20 
  12   4   1   12.40    1.60 
  12   4   1   15.00    1.50 
 -13  -4  -1    8.30    1.10 
 -13  -4  -1    7.40    1.00 
  13   4   1   10.50    1.60 
  13   4   1    7.40    1.20 
 -14  -4  -1   -0.20    0.70 
 -14  -4  -1   -0.40    0.60 
  14   4   1    1.10    0.90 
  14   4   1    0.20    0.80 
 -15  -4  -1    0.80    0.80 
 -15  -4  -1    0.00    0.70 
  15   4   1   -0.60    0.90 
  15   4   1   -0.30    0.80 
  11  -5  -1    0.40    0.80 
  11  -5  -1    1.80    1.00 
 -11   5   1    2.70    1.00 
 -11   5   1    4.30    1.10 
 -11   5   1    2.80    1.00 
  10  -5  -1   56.99    3.20 
  10  -5  -1   51.29    2.90 
 -10   5   1   54.09    3.00 
 -10   5   1   50.99    3.00 
 -10   5   1   50.09    2.90 
   9  -5  -1   60.19    3.10 
   9  -5  -1   54.09    2.90 
  -9   5   1   49.80    2.90 
  -9   5   1   50.59    2.90 
  -9   5   1   55.69    3.00 
   8  -5  -1    5.50    1.10 
   8  -5  -1    5.70    1.00 
  -8   5   1    7.90    1.20 
  -8   5   1    5.40    1.10 
   7  -5  -1   15.30    1.60 
   7  -5  -1   14.90    1.40 
  -7   5   1   14.70    1.50 
  -7   5   1   14.20    1.50 
   6  -5  -1    1.20    0.70 
   6  -5  -1    3.50    0.80 
  -6   5   1    0.00    0.60 
  -6   5   1    2.30    0.70 
   5  -5  -1   33.30    1.90 
   5  -5  -1   33.40    2.00 
  -5   5   1   31.90    2.00 
  -5   5   1   34.70    2.00 
   4  -5  -1  118.79    4.90 
   4  -5  -1  124.59    5.00 
   4  -5  -1  119.69    5.10 
  -4   5   1  119.39    5.10 
  -4   5   1  125.29    5.00 
   3  -5  -1   10.60    1.10 
   3  -5  -1   10.80    1.10 
   3  -5  -1   10.00    1.00 
   3  -5  -1    9.90    0.90 
  -3   5   1    9.80    1.00 
  -3   5   1   11.50    0.90 
  -3   5   1    9.50    1.00 
   2  -5  -1   35.70    1.90 
   2  -5  -1   34.70    1.80 
   2  -5  -1   36.70    1.80 
  -2   5   1   35.90    1.80 
  -2   5   1   33.50    1.80 
  -2   5   1   36.10    1.90 
   1  -5  -1  234.98    8.70 
   1  -5  -1  232.88    8.80 
   1  -5  -1  241.98    8.80 
  -1   5   1  233.48    8.80 
  -1   5   1  227.98    8.80 
   0  -5  -1  115.19    4.60 
   0  -5  -1  115.09    4.40 
   0  -5  -1  118.79    4.50 
   0  -5  -1  118.49    4.60 
   0   5   1  116.49    4.50 
   0   5   1  114.09    4.60 
   0   5   1  116.69    4.50 
   0   5   1  116.69    4.60 
  -1  -5  -1  399.26   37.20 
  -1  -5  -1  496.75   42.90 
  -1  -5  -1  442.46   26.80 
  -1  -5  -1  453.45   27.80 
   1   5   1  424.86   37.50 
   1   5   1  458.55   41.00 
   1   5   1  468.15   26.80 
   1   5   1  447.86   27.60 
  -2  -5  -1  375.96   36.20 
  -2  -5  -1  430.26   36.00 
  -2  -5  -1  438.86   25.20 
  -2  -5  -1  418.46   25.40 
   2   5   1  406.76   24.40 
   2   5   1  448.96   26.20 
   2   5   1  439.56   36.00 
   2   5   1  406.36   37.20 
  -3  -5  -1  107.79    4.20 
  -3  -5  -1  105.39    4.10 
  -3  -5  -1  113.59    4.10 
  -3  -5  -1  107.39    4.20 
   3   5   1  102.69    4.20 
   3   5   1  106.99    4.10 
   3   5   1  101.89    4.10 
   3   5   1  107.69    4.10 
   3   5   1  106.39    4.10 
  -4  -5  -1    2.10    0.40 
  -4  -5  -1    1.00    0.40 
  -4  -5  -1    1.60    0.50 
  -4  -5  -1    0.20    0.40 
   4   5   1    1.10    0.50 
   4   5   1    1.40    0.40 
   4   5   1    1.60    0.40 
   4   5   1    1.00    0.30 
   4   5   1    1.50    0.30 
  -5  -5  -1   20.00    1.40 
  -5  -5  -1   21.50    1.20 
  -5  -5  -1   20.80    1.10 
  -5  -5  -1   23.20    1.20 
   5   5   1   21.20    1.30 
   5   5   1   19.90    1.10 
   5   5   1   23.40    1.20 
   5   5   1   20.40    1.10 
  -6  -5  -1   65.39    2.60 
  -6  -5  -1   57.99    2.60 
  -6  -5  -1   60.59    2.60 
  -6  -5  -1   62.59    3.00 
   6   5   1   61.49    2.90 
   6   5   1   63.49    2.70 
   6   5   1   60.09    2.50 
   6   5   1   63.59    2.60 
  -7  -5  -1   23.40    1.30 
  -7  -5  -1   21.60    1.30 
  -7  -5  -1   19.90    1.50 
  -7  -5  -1   23.90    1.20 
   7   5   1   20.10    1.30 
   7   5   1   22.00    1.10 
   7   5   1   21.30    1.20 
   7   5   1   21.40    1.40 
   7   5   1   22.60    1.10 
  -8  -5  -1    0.10    0.40 
  -8  -5  -1    0.60    0.40 
   8   5   1    0.60    0.30 
   8   5   1    0.50    0.40 
   8   5   1   -0.30    0.50 
   8   5   1    0.10    0.50 
  -9  -5  -1   12.50    0.90 
  -9  -5  -1   13.20    1.00 
   9   5   1   12.80    0.90 
   9   5   1   13.00    1.40 
   9   5   1   14.10    1.20 
 -10  -5  -1   18.30    1.30 
 -10  -5  -1   18.10    1.20 
  10   5   1   16.40    1.40 
  10   5   1   20.00    1.60 
  10   5   1   16.90    1.20 
 -11  -5  -1    0.00    0.50 
 -11  -5  -1   -1.00    0.50 
  11   5   1    0.20    0.80 
  11   5   1    0.40    0.60 
 -12  -5  -1   10.50    1.20 
 -12  -5  -1   10.60    1.10 
  12   5   1   10.10    1.30 
  12   5   1    8.70    1.50 
 -13  -5  -1    0.10    0.60 
 -13  -5  -1   -0.20    0.60 
  13   5   1   -1.40    0.60 
  13   5   1   -1.30    0.70 
 -14  -5  -1    2.40    0.80 
 -14  -5  -1    0.40    0.70 
  14   5   1    1.90    1.00 
  14   5   1    0.50    1.00 
 -15  -5  -1   -0.70    0.70 
 -15  -5  -1   -0.50    0.70 
  15   5   1   -0.70    0.80 
  15   5   1    0.60    1.00 
  11  -6  -1    0.50    0.90 
  11  -6  -1    2.50    1.10 
 -11   6   1   -0.50    0.70 
 -11   6   1    1.10    0.80 
 -11   6   1    0.90    0.90 
  10  -6  -1   -0.70    0.70 
  10  -6  -1    1.50    1.00 
 -10   6   1    2.00    1.00 
 -10   6   1    0.50    0.80 
 -10   6   1    0.80    0.90 
   9  -6  -1    0.20    0.70 
   9  -6  -1   -0.90    0.70 
  -9   6   1    0.90    0.80 
  -9   6   1   -0.40    0.70 
  -9   6   1   -1.00    0.70 
   8  -6  -1   29.90    2.20 
   8  -6  -1   32.50    2.10 
  -8   6   1   33.90    2.30 
  -8   6   1   31.80    2.20 
   7  -6  -1    3.30    0.90 
   7  -6  -1    3.70    1.00 
  -7   6   1    3.10    0.90 
  -7   6   1    3.30    0.90 
   6  -6  -1    4.30    1.00 
   6  -6  -1    6.90    1.00 
  -6   6   1    4.10    0.90 
  -6   6   1    3.30    0.90 
   5  -6  -1   14.60    1.30 
   5  -6  -1   13.60    1.50 
  -5   6   1   13.00    1.40 
  -5   6   1   12.20    1.40 
   4  -6  -1  109.69    4.60 
   4  -6  -1  106.69    4.70 
  -4   6   1  111.09    4.70 
  -4   6   1  107.39    4.70 
   3  -6  -1   12.50    1.10 
   3  -6  -1   13.10    1.10 
   3  -6  -1   12.00    1.00 
  -3   6   1   11.40    1.20 
  -3   6   1   13.80    1.20 
   2  -6  -1  132.59    5.50 
   2  -6  -1  136.29    5.60 
   2  -6  -1  135.89    5.40 
  -2   6   1  135.19    5.50 
  -2   6   1  133.69    5.50 
  -2   6   1  139.79    5.50 
  -2   6   1  142.19    5.60 
   1  -6  -1    2.70    0.50 
   1  -6  -1    2.10    0.50 
   1  -6  -1    4.00    0.70 
  -1   6   1    3.60    0.60 
  -1   6   1    4.50    0.70 
  -1   6   1    4.10    0.60 
  -1   6   1    2.20    0.60 
   0  -6  -1   90.49    3.50 
   0  -6  -1   85.89    3.60 
   0  -6  -1   92.29    3.70 
   0  -6  -1   84.19    3.40 
   0   6   1   83.89    3.50 
   0   6   1   84.29    3.50 
   0   6   1   81.79    3.60 
   0   6   1   86.79    3.60 
  -1  -6  -1    4.60    0.60 
  -1  -6  -1    5.10    0.60 
  -1  -6  -1    3.00    0.60 
  -1  -6  -1    4.50    0.60 
  -1  -6  -1    4.50    0.60 
   1   6   1    4.40    0.70 
   1   6   1    4.70    0.60 
   1   6   1    4.50    0.60 
   1   6   1    4.10    0.60 
  -2  -6  -1    1.50    0.50 
  -2  -6  -1    1.30    0.40 
  -2  -6  -1    1.80    0.40 
  -2  -6  -1    2.30    0.40 
   2   6   1    2.10    0.50 
   2   6   1    1.60    0.40 
   2   6   1    1.80    0.50 
   2   6   1    1.00    0.40 
  -3  -6  -1  257.27    9.40 
  -3  -6  -1  256.07    9.20 
  -3  -6  -1  246.48    9.20 
   3   6   1  249.08    9.30 
   3   6   1  250.97    9.40 
   3   6   1  245.08    9.20 
  -4  -6  -1  472.55   29.40 
  -4  -6  -1  422.06   40.70 
  -4  -6  -1  500.75   29.60 
  -4  -6  -1  519.75   44.50 
   4   6   1  527.05   44.70 
   4   6   1  537.85   43.60 
   4   6   1  490.75   28.90 
   4   6   1  470.95   29.60 
  -5  -6  -1    8.30    0.80 
  -5  -6  -1    7.80    0.80 
  -5  -6  -1    8.00    0.70 
  -5  -6  -1    8.60    0.90 
   5   6   1    8.20    0.90 
   5   6   1    7.30    0.70 
   5   6   1    9.40    0.80 
   5   6   1    8.90    0.70 
   5   6   1    7.40    0.60 
  -6  -6  -1   59.59    2.60 
  -6  -6  -1   60.79    2.60 
  -6  -6  -1   57.09    2.80 
  -6  -6  -1   59.09    2.60 
   6   6   1   57.99    2.60 
   6   6   1   57.99    2.70 
   6   6   1   57.29    2.40 
   6   6   1   57.49    2.50 
  -7  -6  -1  174.68    6.60 
  -7  -6  -1  158.28    6.90 
  -7  -6  -1  158.48    6.60 
  -7  -6  -1  179.38    6.60 
   7   6   1  170.58    6.40 
   7   6   1  183.98    6.60 
   7   6   1  178.28    6.90 
   7   6   1  165.38    6.50 
  -8  -6  -1  203.48    7.60 
  -8  -6  -1  195.38    7.60 
   8   6   1  193.08    7.90 
   8   6   1  198.08    7.40 
   8   6   1  205.98    7.70 
  -9  -6  -1  167.78    6.70 
  -9  -6  -1  185.98    6.80 
   9   6   1  173.68    7.10 
   9   6   1  162.48    6.50 
   9   6   1  174.18    6.80 
 -10  -6  -1   38.80    2.00 
 -10  -6  -1   39.00    2.00 
  10   6   1   35.40    2.10 
  10   6   1   31.70    1.80 
  10   6   1   35.30    2.30 
 -11  -6  -1   24.50    1.60 
 -11  -6  -1   25.20    1.60 
  11   6   1   20.00    1.60 
  11   6   1   21.50    1.90 
 -12  -6  -1    3.90    0.80 
 -12  -6  -1    2.90    0.70 
  12   6   1    4.50    0.90 
  12   6   1    4.40    1.10 
 -13  -6  -1    4.90    1.00 
 -13  -6  -1    5.70    0.90 
  13   6   1    4.90    1.10 
  13   6   1    4.10    1.20 
 -14  -6  -1    2.20    0.90 
 -14  -6  -1    2.60    0.90 
  14   6   1    5.10    1.30 
  14   6   1    2.70    1.00 
 -15  -6  -1    4.20    1.10 
 -15  -6  -1    4.20    1.00 
  15   6   1    3.20    1.00 
  15   6   1    3.20    1.20 
  10  -7  -1   22.10    2.30 
  10  -7  -1   21.20    1.80 
 -10   7   1   23.50    2.00 
 -10   7   1   21.20    2.10 
 -10   7   1   23.20    2.10 
   9  -7  -1   10.90    1.60 
   9  -7  -1    8.80    1.30 
  -9   7   1   11.70    1.60 
  -9   7   1    9.80    1.50 
  -9   7   1   12.60    1.60 
   8  -7  -1    1.20    0.90 
   8  -7  -1    0.40    0.70 
  -8   7   1    1.40    0.80 
  -8   7   1    1.00    0.80 
   7  -7  -1    7.60    1.40 
   7  -7  -1    9.10    1.30 
  -7   7   1    8.90    1.30 
  -7   7   1    9.40    1.40 
   6  -7  -1   52.79    2.90 
   6  -7  -1   53.89    3.00 
  -6   7   1   54.19    3.00 
  -6   7   1   59.49    3.00 
   5  -7  -1  111.29    4.90 
   5  -7  -1  111.59    5.10 
  -5   7   1  116.79    5.00 
  -5   7   1  113.79    5.10 
   4  -7  -1    0.80    0.70 
   4  -7  -1   -0.10    0.70 
  -4   7   1    0.40    0.70 
  -4   7   1   -0.30    0.40 
   3  -7  -1   87.89    3.90 
   3  -7  -1   84.59    3.90 
  -3   7   1   80.39    3.80 
  -3   7   1   82.99    3.90 
   2  -7  -1   29.40    1.90 
  -2   7   1   29.80    1.80 
  -2   7   1   28.50    1.70 
  -2   7   1   29.80    1.80 
   1  -7  -1   10.70    0.90 
   1  -7  -1   13.20    1.20 
   1  -7  -1   10.10    0.80 
   1  -7  -1   13.10    1.00 
  -1   7   1   12.20    1.10 
  -1   7   1   10.00    1.10 
  -1   7   1   10.90    1.00 
   0  -7  -1   65.09    3.00 
   0  -7  -1   66.69    2.90 
   0  -7  -1   66.39    3.10 
   0  -7  -1   67.99    2.90 
   0   7   1   66.69    3.00 
   0   7   1   65.99    3.00 
   0   7   1   67.79    3.00 
   0   7   1   73.69    3.10 
  -1  -7  -1    1.90    0.60 
  -1  -7  -1    1.50    0.50 
  -1  -7  -1    1.40    0.50 
  -1  -7  -1    3.00    0.60 
  -1  -7  -1    2.40    0.60 
   1   7   1    2.00    0.50 
   1   7   1    2.40    0.60 
   1   7   1    2.70    0.50 
   1   7   1    2.40    0.60 
  -2  -7  -1  173.58    6.70 
  -2  -7  -1  167.88    6.60 
  -2  -7  -1  176.58    6.60 
  -2  -7  -1  167.98    6.50 
   2   7   1  172.58    6.50 
   2   7   1  173.78    6.60 
   2   7   1  162.88    6.50 
   2   7   1  171.88    6.60 
  -3  -7  -1   53.99    2.40 
  -3  -7  -1   51.89    2.50 
  -3  -7  -1   52.29    2.30 
  -3  -7  -1   53.29    2.30 
  -3  -7  -1   52.69    2.40 
   3   7   1   50.79    2.30 
   3   7   1   54.89    2.30 
   3   7   1   51.59    2.40 
   3   7   1   47.90    2.30 
   3   7   1   47.40    2.30 
  -4  -7  -1  179.28    6.90 
  -4  -7  -1  183.38    7.10 
  -4  -7  -1  188.28    7.00 
  -4  -7  -1  177.48    6.90 
   4   7   1  181.38    7.00 
   4   7   1  178.78    6.90 
   4   7   1  179.48    6.90 
   4   7   1  183.58    6.90 
   4   7   1  178.58    6.80 
  -5  -7  -1   75.99    3.20 
  -5  -7  -1   76.09    3.30 
  -5  -7  -1   75.89    3.40 
  -5  -7  -1   77.59    3.30 
   5   7   1   79.09    3.20 
   5   7   1   77.99    3.10 
   5   7   1   73.89    3.20 
   5   7   1   76.19    3.40 
   5   7   1   78.69    3.30 
  -6  -7  -1  345.87   12.80 
  -6  -7  -1  353.96   13.20 
   6   7   1  340.67   12.80 
   6   7   1  356.96   12.70 
  -7  -7  -1   15.40    1.20 
  -7  -7  -1   16.40    1.20 
   7   7   1   16.90    1.20 
   7   7   1   14.00    1.20 
  -8  -7  -1    7.30    0.90 
  -8  -7  -1    7.60    0.90 
   8   7   1    6.80    0.90 
   8   7   1    7.80    1.20 
  -9  -7  -1    3.80    0.80 
  -9  -7  -1    5.20    0.80 
   9   7   1    6.40    0.90 
   9   7   1    5.90    1.10 
   9   7   1    4.60    0.60 
 -10  -7  -1  106.19    4.40 
 -10  -7  -1  103.29    4.40 
  10   7   1  109.79    4.80 
  10   7   1   93.89    4.10 
  10   7   1  103.69    4.40 
 -11  -7  -1   95.39    4.10 
 -11  -7  -1   89.79    4.10 
  11   7   1   97.99    4.60 
  11   7   1   92.99    4.20 
 -12  -7  -1    0.60    0.70 
 -12  -7  -1    0.10    0.60 
  12   7   1    0.10    0.80 
  12   7   1    0.20    0.70 
 -13  -7  -1   18.70    1.60 
 -13  -7  -1   22.00    1.70 
  13   7   1   23.10    2.10 
  13   7   1   20.00    1.70 
 -14  -7  -1   10.80    1.40 
 -14  -7  -1   10.70    1.40 
  14   7   1   11.00    1.70 
  14   7   1   11.90    1.50 
 -15  -7  -1   -0.60    0.80 
 -15  -7  -1    1.40    0.90 
  15   7   1    0.80    0.90 
  15   7   1    0.50    1.00 
 -16  -7  -1    6.80    1.40 
  16   7   1    9.10    1.50 
  16   7   1   11.40    1.90 
   9  -8  -1    0.00    0.90 
   9  -8  -1   -0.60    0.80 
  -9   8   1    0.70    0.90 
  -9   8   1    1.30    0.90 
  -9   8   1    1.50    0.90 
   8  -8  -1   -0.40    0.70 
   8  -8  -1    0.70    1.00 
  -8   8   1    0.80    0.70 
  -8   8   1    1.30    0.80 
   7  -8  -1   13.80    1.60 
   7  -8  -1   20.40    2.10 
  -7   8   1   21.60    1.80 
  -7   8   1   17.80    1.70 
   6  -8  -1   17.10    1.60 
   6  -8  -1   14.10    1.70 
  -6   8   1   13.10    1.60 
  -6   8   1   17.90    1.80 
   5  -8  -1    3.40    0.90 
   5  -8  -1    3.40    1.00 
  -5   8   1    3.80    0.90 
  -5   8   1    2.90    0.90 
   4  -8  -1    0.50    0.70 
   4  -8  -1    1.10    0.80 
  -4   8   1    1.00    0.80 
  -4   8   1    0.40    0.70 
   3  -8  -1   18.90    1.70 
   3  -8  -1   19.30    1.60 
  -3   8   1   21.70    1.50 
  -3   8   1   21.90    1.60 
   2  -8  -1   26.10    1.80 
  -2   8   1   24.90    1.70 
  -2   8   1   24.50    1.70 
   1  -8  -1  137.39    5.70 
   1  -8  -1  133.69    5.40 
  -1   8   1  140.09    5.70 
  -1   8   1  138.09    5.60 
   0  -8  -1    1.40    0.40 
   0  -8  -1    0.80    0.60 
   0   8   1    0.80    0.60 
   0   8   1    1.40    0.60 
   0   8   1    0.60    0.50 
  -1  -8  -1   51.99    2.40 
  -1  -8  -1   48.30    2.30 
  -1  -8  -1   51.89    2.40 
  -1  -8  -1   50.09    2.50 
   1   8   1   47.10    2.40 
   1   8   1   51.09    2.40 
   1   8   1   49.80    2.50 
  -2  -8  -1   41.40    2.10 
  -2  -8  -1   43.90    2.20 
  -2  -8  -1   42.60    2.20 
  -2  -8  -1   40.70    2.00 
   2   8   1   41.10    2.10 
   2   8   1   43.80    2.10 
   2   8   1   42.20    2.00 
   2   8   1   41.20    2.10 
  -3  -8  -1    1.90    0.50 
  -3  -8  -1    0.60    0.40 
  -3  -8  -1    0.70    0.40 
  -3  -8  -1    1.10    0.40 
  -3  -8  -1    0.60    0.50 
   3   8   1    1.10    0.40 
   3   8   1    0.90    0.50 
   3   8   1    1.30    0.50 
   3   8   1    0.70    0.40 
  -4  -8  -1   31.50    1.70 
  -4  -8  -1   32.70    1.80 
  -4  -8  -1   31.30    1.70 
  -4  -8  -1   35.50    1.90 
   4   8   1   34.60    1.80 
   4   8   1   31.40    1.60 
   4   8   1   33.00    1.70 
   4   8   1   31.30    1.70 
   4   8   1   31.60    1.80 
  -5  -8  -1  307.77   11.80 
  -5  -8  -1  317.17   12.10 
  -5  -8  -1  335.87   11.90 
   5   8   1  303.77   11.90 
   5   8   1  339.77   11.80 
   5   8   1  318.57   12.00 
   5   8   1  310.97   11.70 
  -6  -8  -1    9.00    1.10 
  -6  -8  -1    9.80    1.00 
   6   8   1    9.90    1.20 
   6   8   1    9.20    1.00 
   6   8   1    8.80    0.80 
  -7  -8  -1   36.20    2.10 
  -7  -8  -1   40.90    2.10 
   7   8   1   40.20    2.30 
   7   8   1   41.50    2.10 
   7   8   1   42.60    2.00 
  -8  -8  -1   48.00    2.40 
  -8  -8  -1   46.50    2.40 
   8   8   1   45.60    2.40 
   8   8   1   49.50    2.70 
   8   8   1   47.40    2.20 
  -9  -8  -1   12.80    1.30 
  -9  -8  -1   12.80    1.30 
   9   8   1   11.60    1.20 
   9   8   1    9.60    1.30 
 -10  -8  -1   25.20    1.70 
 -10  -8  -1   24.40    1.70 
  10   8   1   24.70    1.90 
  10   8   1   25.90    1.70 
  10   8   1   25.10    1.40 
 -11  -8  -1   27.00    1.80 
 -11  -8  -1   26.40    1.70 
  11   8   1   26.30    1.80 
  11   8   1   23.30    2.00 
 -12  -8  -1   23.80    1.70 
 -12  -8  -1   24.20    1.70 
  12   8   1   26.40    1.80 
  12   8   1   22.90    2.10 
 -13  -8  -1   72.49    3.50 
 -13  -8  -1   69.69    3.40 
  13   8   1   64.19    3.40 
  13   8   1   70.09    3.90 
 -14  -8  -1   17.30    1.80 
 -14  -8  -1   15.70    1.70 
  14   8   1   16.00    1.80 
  14   8   1   15.20    1.90 
 -15  -8  -1   -1.20    0.80 
 -15  -8  -1   -0.10    0.80 
  15   8   1   -0.20    1.00 
  15   8   1    0.30    0.80 
   8  -9  -1   32.20    2.60 
  -8   9   1   31.10    2.40 
  -8   9   1   34.30    2.60 
   7  -9  -1    6.20    1.40 
   7  -9  -1    6.00    1.20 
  -7   9   1    7.20    1.30 
  -7   9   1    5.50    1.30 
   6  -9  -1    3.30    1.00 
   6  -9  -1    1.90    1.00 
  -6   9   1    3.50    1.10 
  -6   9   1    5.60    1.20 
   5  -9  -1    0.70    0.90 
   5  -9  -1   -0.40    0.70 
  -5   9   1    0.50    0.80 
   4  -9  -1    8.10    1.30 
   4  -9  -1    7.60    1.30 
  -4   9   1    7.90    1.20 
  -4   9   1    7.50    1.30 
   3  -9  -1    7.10    1.20 
   3  -9  -1    7.20    0.90 
   3  -9  -1    6.60    1.20 
  -3   9   1    6.10    1.10 
  -3   9   1    4.40    1.00 
   2  -9  -1   13.50    1.60 
   2  -9  -1   12.80    1.10 
  -2   9   1   15.20    1.50 
  -2   9   1   14.10    1.50 
   1  -9  -1    0.50    0.50 
   1  -9  -1    0.60    0.70 
  -1   9   1   -0.60    0.60 
  -1   9   1   -0.10    0.40 
   0  -9  -1   29.30    1.70 
   0  -9  -1   32.10    2.00 
   0   9   1   27.50    1.80 
   0   9   1   29.00    1.80 
  -1  -9  -1   28.80    1.90 
  -1  -9  -1   25.50    1.60 
   1   9   1   26.60    1.70 
   1   9   1   29.10    1.80 
  -2  -9  -1  416.16   15.40 
  -2  -9  -1  417.36   15.70 
  -2  -9  -1  429.66   15.60 
  -2  -9  -1  411.36   15.50 
  -3  -9  -1    8.70    0.90 
  -3  -9  -1    8.00    1.10 
  -3  -9  -1    9.30    1.00 
  -3  -9  -1    8.00    1.00 
   3   9   1    7.80    0.90 
   3   9   1    8.70    1.00 
  -4  -9  -1   12.70    1.30 
  -4  -9  -1   12.80    0.90 
  -4  -9  -1   10.90    1.10 
  -4  -9  -1    9.40    1.10 
   4   9   1   11.20    1.00 
   4   9   1    9.80    1.10 
  -5  -9  -1   81.49    3.50 
  -5  -9  -1   73.29    3.50 
   5   9   1   83.79    3.40 
   5   9   1   78.89    3.60 
   5   9   1   76.09    3.40 
  -6  -9  -1   87.19    3.90 
  -6  -9  -1   83.69    3.70 
   6   9   1   81.19    3.60 
   6   9   1   87.09    3.70 
   6   9   1   84.89    3.90 
  -7  -9  -1   25.70    1.70 
  -7  -9  -1   29.30    1.80 
   7   9   1   26.60    1.50 
   7   9   1   28.50    1.90 
   7   9   1   28.10    1.70 
  -8  -9  -1  122.59    5.10 
  -8  -9  -1  122.09    5.10 
   8   9   1  124.19    5.40 
   8   9   1  116.89    4.90 
  -9  -9  -1   22.70    1.70 
  -9  -9  -1   21.30    1.60 
   9   9   1   21.80    1.40 
   9   9   1   20.30    1.50 
   9   9   1   23.70    1.90 
 -10  -9  -1   22.80    1.70 
 -10  -9  -1   21.50    1.60 
  10   9   1   20.80    1.20 
  10   9   1   21.30    1.60 
  10   9   1   22.40    1.40 
  10   9   1   20.60    1.80 
 -11  -9  -1   81.19    3.80 
 -11  -9  -1   84.29    3.90 
  11   9   1   82.69    4.20 
  11   9   1   78.09    3.80 
 -12  -9  -1   21.80    1.70 
 -12  -9  -1   20.90    1.70 
  12   9   1   18.50    2.00 
  12   9   1   20.30    1.80 
 -13  -9  -1   39.30    2.40 
 -13  -9  -1   33.30    2.20 
  13   9   1   36.60    2.30 
  13   9   1   35.20    2.70 
 -14  -9  -1   19.50    1.70 
 -14  -9  -1   15.90    1.80 
  14   9   1   19.30    2.20 
  14   9   1   17.30    1.80 
 -15  -9  -1    4.30    1.20 
 -15  -9  -1    1.70    1.00 
  15   9   1    2.30    1.00 
  15   9   1    2.50    1.20 
   7 -10  -1    1.70    1.00 
   7 -10  -1    2.20    1.20 
  -7  10   1    0.20    0.90 
  -7  10   1    0.50    0.80 
   6 -10  -1   -0.40    0.80 
   6 -10  -1    0.30    0.90 
  -6  10   1   -1.10    0.70 
  -6  10   1    0.10    0.80 
   5 -10  -1    4.10    1.10 
   5 -10  -1    3.60    1.10 
  -5  10   1    4.60    1.10 
  -5  10   1    4.20    1.20 
   4 -10  -1    3.50    1.10 
   4 -10  -1    4.00    1.10 
  -4  10   1    2.90    1.00 
  -4  10   1    4.10    1.10 
   3 -10  -1    4.10    1.10 
   3 -10  -1    5.40    1.20 
   3 -10  -1    4.40    0.90 
  -3  10   1    3.80    1.00 
  -3  10   1    3.50    1.00 
   2 -10  -1   -0.50    0.50 
   2 -10  -1    0.30    0.80 
  -2  10   1   -0.30    0.50 
  -2  10   1    0.00    0.50 
   1 -10  -1    9.20    1.10 
   1 -10  -1   11.90    1.50 
  -1  10   1   13.50    1.50 
  -1  10   1   12.70    1.50 
   0 -10  -1   20.30    1.90 
   0 -10  -1   13.60    1.20 
   0  10   1   15.50    1.50 
   0  10   1   14.20    1.30 
  -1 -10  -1   29.20    1.90 
  -1 -10  -1   22.10    1.50 
   1  10   1   24.20    1.70 
   1  10   1   24.30    1.70 
  -2 -10  -1   11.40    1.30 
   2  10   1    9.80    1.20 
   2  10   1   12.70    1.30 
  -3 -10  -1    3.10    0.80 
  -3 -10  -1    0.50    0.80 
   3  10   1    1.10    0.70 
   3  10   1    3.50    0.70 
  -4 -10  -1    9.60    1.20 
  -4 -10  -1    9.20    1.00 
  -4 -10  -1   11.00    1.40 
   4  10   1    8.00    1.10 
   4  10   1    9.10    1.00 
  -5 -10  -1   -0.40    0.70 
  -5 -10  -1    0.50    0.60 
   5  10   1    0.10    0.60 
   5  10   1    0.00    0.50 
  -6 -10  -1   13.00    1.40 
  -6 -10  -1   14.10    1.30 
   6  10   1   12.30    1.10 
   6  10   1   13.50    1.50 
   6  10   1   13.20    1.30 
  -7 -10  -1    4.90    1.00 
  -7 -10  -1    4.40    0.90 
   7  10   1    3.30    0.80 
   7  10   1    4.20    0.70 
   7  10   1    3.50    0.90 
  -8 -10  -1   -0.10    0.60 
  -8 -10  -1    0.70    0.70 
   8  10   1   -0.70    0.40 
   8  10   1    0.30    0.60 
   8  10   1    0.00    0.50 
  -9 -10  -1   -0.40    0.70 
  -9 -10  -1    0.20    0.60 
   9  10   1   -0.20    0.40 
   9  10   1    0.30    0.60 
   9  10   1    0.10    0.60 
 -10 -10  -1    2.10    0.90 
 -10 -10  -1    0.90    0.70 
  10  10   1    2.30    0.60 
  10  10   1    2.40    0.90 
 -11 -10  -1    0.60    0.80 
 -11 -10  -1    1.00    0.80 
  11  10   1    0.20    0.90 
  11  10   1    2.50    0.80 
  11  10   1    1.80    0.70 
 -12 -10  -1   13.30    1.50 
 -12 -10  -1   12.90    1.50 
  12  10   1   13.80    1.70 
  12  10   1   14.50    1.60 
  12  10   1   14.10    1.30 
 -13 -10  -1   22.20    1.90 
 -13 -10  -1   24.70    2.00 
  13  10   1   29.60    2.40 
  13  10   1   26.70    2.00 
 -14 -10  -1   19.20    2.00 
 -14 -10  -1   18.70    1.90 
  14  10   1   17.60    2.20 
  14  10   1   24.60    2.00 
 -15 -10  -1    3.30    1.10 
 -15 -10  -1    3.20    1.10 
  15  10   1    5.40    1.40 
  15  10   1    2.60    1.10 
   6 -11  -1   40.30    2.80 
   6 -11  -1   32.40    2.40 
  -6  11   1   30.60    2.50 
  -6  11   1   34.50    2.60 
   5 -11  -1   10.90    1.60 
   5 -11  -1   11.20    1.70 
  -5  11   1   10.70    1.60 
  -5  11   1   12.20    1.60 
   4 -11  -1    0.90    0.90 
   4 -11  -1    0.50    0.90 
  -4  11   1   -1.50    0.60 
  -4  11   1    0.70    0.90 
   3 -11  -1    0.50    0.80 
   3 -11  -1    1.50    1.00 
  -3  11   1    0.80    0.80 
  -3  11   1    0.20    0.80 
   2 -11  -1    3.30    1.10 
  -2  11   1    5.00    1.10 
  -2  11   1    5.50    1.10 
   1 -11  -1    4.80    1.20 
  -1  11   1    3.80    1.00 
  -1  11   1    4.90    1.10 
   0 -11  -1   -0.20    0.80 
   0  11   1    0.60    0.70 
   0  11   1    0.80    0.60 
  -1 -11  -1  344.47   13.80 
   1  11   1  368.06   13.80 
   1  11   1  368.96   13.80 
  -2 -11  -1   10.90    1.40 
   2  11   1    8.40    1.20 
   2  11   1    8.40    1.20 
  -3 -11  -1    8.00    1.20 
  -3 -11  -1    9.80    1.40 
   3  11   1    8.10    1.10 
   3  11   1    8.40    1.20 
  -4 -11  -1  181.68    7.40 
  -4 -11  -1  168.68    7.20 
   4  11   1  178.08    7.20 
   4  11   1  178.58    7.10 
  -5 -11  -1    9.70    1.30 
  -5 -11  -1    9.50    1.30 
   5  11   1    6.20    1.10 
   5  11   1    8.10    1.00 
  -6 -11  -1   12.00    1.40 
  -6 -11  -1    9.80    1.20 
   6  11   1   11.10    1.20 
   6  11   1   11.00    1.30 
  -7 -11  -1   84.79    4.00 
  -7 -11  -1   80.19    3.80 
   7  11   1   83.59    3.60 
   7  11   1   84.09    3.80 
   7  11   1   75.49    3.90 
  -8 -11  -1   28.00    1.90 
  -8 -11  -1   24.50    1.80 
   8  11   1   22.10    1.90 
   8  11   1   29.00    1.70 
   8  11   1   26.20    1.80 
  -9 -11  -1    0.10    0.70 
  -9 -11  -1   -0.10    0.60 
   9  11   1    0.30    0.50 
   9  11   1    1.30    0.90 
   9  11   1    1.20    0.70 
 -10 -11  -1   10.90    1.50 
 -10 -11  -1   10.40    1.30 
  10  11   1   10.90    1.10 
  10  11   1    8.50    1.40 
  10  11   1   10.50    1.30 
 -11 -11  -1    9.00    1.40 
 -11 -11  -1   11.60    1.40 
  11  11   1    8.20    1.50 
  11  11   1   10.20    1.10 
 -12 -11  -1   -0.50    0.80 
 -12 -11  -1   -0.50    0.70 
  12  11   1    0.10    0.60 
  12  11   1    0.10    0.90 
  12  11   1   -0.50    0.80 
 -13 -11  -1    0.90    0.90 
 -13 -11  -1    0.70    0.90 
  13  11   1   -1.20    0.80 
  13  11   1    0.00    0.60 
 -14 -11  -1   20.40    2.10 
 -14 -11  -1   22.90    2.20 
  14  11   1   19.20    2.30 
  14  11   1   23.10    1.90 
  14  11   1   24.40    1.70 
 -15 -11  -1    1.20    1.10 
 -15 -11  -1    3.00    1.20 
  15  11   1    3.00    1.00 
  15  11   1    6.90    1.60 
  15  11   1    2.00    1.00 
   5 -12  -1    4.50    1.30 
   5 -12  -1    6.70    1.50 
  -5  12   1    6.10    1.30 
  -5  12   1    3.40    1.20 
   4 -12  -1    6.00    1.40 
   4 -12  -1    5.80    1.50 
  -4  12   1    7.10    1.30 
  -4  12   1    4.70    1.20 
   3 -12  -1    9.10    1.60 
   3 -12  -1    7.00    1.40 
  -3  12   1    9.20    1.50 
  -3  12   1    9.50    1.40 
   2 -12  -1   23.80    2.20 
   2 -12  -1   25.80    2.30 
  -2  12   1   22.00    2.00 
  -2  12   1   19.00    2.00 
   1 -12  -1    3.60    1.20 
  -1  12   1    3.30    1.00 
  -1  12   1    3.30    1.00 
   0 -12  -1   32.70    2.50 
   0  12   1   41.90    2.40 
   0  12   1   35.70    2.40 
  -1 -12  -1    9.10    1.40 
   1  12   1    6.50    1.20 
   1  12   1    7.70    1.20 
  -2 -12  -1   21.90    1.90 
   2  12   1   23.00    1.80 
   2  12   1   22.40    1.80 
  -3 -12  -1   12.40    1.50 
   3  12   1   12.50    1.40 
   3  12   1   11.70    1.40 
  -4 -12  -1   83.99    4.00 
  -4 -12  -1   78.39    4.10 
   4  12   1   79.39    3.80 
   4  12   1   82.19    3.90 
  -5 -12  -1   12.80    1.60 
  -5 -12  -1   11.30    1.40 
   5  12   1   13.70    1.30 
   5  12   1   12.80    1.40 
  -6 -12  -1    7.90    1.30 
  -6 -12  -1    8.90    1.30 
   6  12   1    8.80    1.10 
   6  12   1    6.60    1.10 
  -7 -12  -1    9.80    1.30 
  -7 -12  -1   12.60    1.60 
   7  12   1   12.30    1.20 
   7  12   1   10.80    1.40 
  -8 -12  -1    1.30    0.80 
  -8 -12  -1    0.20    0.80 
   8  12   1    1.00    0.60 
   8  12   1    1.50    0.70 
   8  12   1    0.80    0.70 
  -9 -12  -1    1.30    0.80 
  -9 -12  -1   -0.20    0.90 
   9  12   1    0.60    0.80 
   9  12   1    1.00    0.50 
   9  12   1   -1.00    0.60 
 -10 -12  -1   32.20    2.40 
 -10 -12  -1   36.10    2.40 
  10  12   1   38.40    2.50 
  10  12   1   35.50    2.00 
  10  12   1   38.70    2.40 
 -11 -12  -1    2.50    1.00 
 -11 -12  -1    2.70    1.10 
  11  12   1    5.50    1.20 
  11  12   1    2.40    0.70 
  11  12   1    2.20    1.10 
 -12 -12  -1   -0.20    0.80 
 -12 -12  -1   -0.50    0.80 
  12  12   1    0.10    1.00 
  12  12   1    1.10    0.80 
  12  12   1   -0.60    0.60 
 -13 -12  -1   37.60    2.60 
 -13 -12  -1   35.90    2.60 
  13  12   1   37.50    2.70 
  13  12   1   39.30    2.60 
 -14 -12  -1    1.80    1.00 
 -14 -12  -1    2.80    1.20 
  14  12   1    0.50    0.70 
  14  12   1    0.80    1.10 
 -15 -12  -1   56.09    3.40 
 -15 -12  -1   50.89    3.20 
   4 -13  -1    2.70    1.30 
   4 -13  -1    1.70    1.10 
  -4  13   1    1.30    0.90 
  -4  13   1    1.80    1.10 
   3 -13  -1    0.20    1.00 
   3 -13  -1    1.30    1.10 
  -3  13   1    0.40    0.90 
  -3  13   1   -0.10    0.90 
   2 -13  -1   10.20    1.70 
   2 -13  -1   10.30    1.70 
  -2  13   1   11.90    1.70 
  -2  13   1   10.10    1.60 
   1 -13  -1   13.90    1.90 
  -1  13   1   13.50    1.70 
  -1  13   1   13.50    1.70 
   0 -13  -1    1.10    1.00 
   0  13   1    0.80    0.80 
   0  13   1    1.90    0.80 
  -1 -13  -1   14.20    1.80 
   1  13   1   16.20    1.80 
   1  13   1   14.10    1.70 
  -2 -13  -1    1.30    0.90 
   2  13   1    1.10    0.80 
   2  13   1    0.00    0.70 
  -3 -13  -1    4.60    1.20 
   3  13   1    3.70    1.00 
   3  13   1    4.20    1.00 
  -4 -13  -1   24.50    2.20 
  -4 -13  -1   26.80    2.10 
   4  13   1   25.60    2.00 
   4  13   1   25.90    1.90 
  -5 -13  -1   24.20    2.00 
  -5 -13  -1   30.30    2.30 
   5  13   1   30.60    2.00 
   5  13   1   29.90    2.10 
  -6 -13  -1   -0.30    0.70 
  -6 -13  -1   -0.90    0.80 
   6  13   1    0.90    0.60 
   6  13   1   -0.10    0.70 
  -7 -13  -1  174.48    7.70 
  -7 -13  -1  178.48    7.60 
   7  13   1  183.38    7.50 
   7  13   1  189.08    7.40 
  -8 -13  -1   12.80    1.60 
  -8 -13  -1   12.70    1.70 
   8  13   1   11.00    1.30 
   8  13   1   10.40    1.40 
  -9 -13  -1    5.50    1.10 
  -9 -13  -1    4.20    1.10 
   9  13   1    2.70    0.80 
   9  13   1    3.00    0.90 
   9  13   1    5.40    1.20 
 -10 -13  -1   54.29    3.10 
 -10 -13  -1   56.09    3.30 
  10  13   1   58.59    3.40 
  10  13   1   55.29    3.10 
 -11 -13  -1   20.50    2.20 
 -11 -13  -1   22.20    1.90 
  11  13   1   19.00    2.20 
  11  13   1   21.40    2.00 
  11  13   1   19.00    1.50 
 -12 -13  -1    0.50    1.00 
 -12 -13  -1   -0.50    0.90 
  12  13   1    0.20    0.60 
  12  13   1   -0.40    0.80 
  12  13   1    1.20    0.90 
 -13 -13  -1   38.50    2.90 
 -13 -13  -1   36.30    2.70 
  13  13   1   39.00    3.00 
  13  13   1   42.20    2.70 
  13  13   1   43.00    2.30 
 -14 -13  -1   24.90    2.20 
 -14 -13  -1   23.40    2.50 
  14  13   1   23.40    2.60 
  14  13   1   28.00    1.80 
  14  13   1   21.50    2.20 
   2 -14  -1   35.50    2.90 
   2 -14  -1   35.90    2.90 
  -2  14   1   34.10    2.60 
  -2  14   1   37.10    2.70 
   1 -14  -1    2.60    1.30 
  -1  14   1    5.50    1.30 
  -1  14   1    2.20    1.10 
   0 -14  -1   -0.20    0.90 
   0  14   1    1.10    0.90 
   0  14   1    1.10    0.90 
  -1 -14  -1    0.10    1.00 
   1  14   1   -0.80    0.70 
   1  14   1    0.10    0.80 
  -2 -14  -1    3.30    1.20 
   2  14   1    2.70    1.00 
   2  14   1    1.60    0.90 
  -3 -14  -1    1.30    1.00 
   3  14   1    1.00    0.80 
   3  14   1    1.20    0.90 
  -4 -14  -1   -1.10    0.80 
   4  14   1   -0.80    0.70 
   4  14   1   -0.10    0.70 
  -5 -14  -1   14.80    2.00 
  -5 -14  -1   13.00    1.70 
   5  14   1   13.00    1.60 
   5  14   1   13.00    1.50 
  -6 -14  -1    7.40    1.30 
  -6 -14  -1    5.80    1.40 
   6  14   1    5.20    1.00 
   6  14   1    4.30    1.10 
  -7 -14  -1   20.20    2.00 
  -7 -14  -1   16.30    2.00 
   7  14   1   17.20    1.80 
   7  14   1   18.80    1.60 
  -8 -14  -1    7.90    1.40 
  -8 -14  -1    8.50    1.40 
   8  14   1    8.20    1.20 
   8  14   1    6.40    1.20 
  -9 -14  -1    4.60    1.30 
  -9 -14  -1    1.80    1.00 
   9  14   1    3.20    0.90 
   9  14   1    3.20    1.10 
 -10 -14  -1    0.10    0.80 
 -10 -14  -1   -0.60    0.90 
  10  14   1   -0.70    0.60 
  10  14   1    0.20    0.80 
 -11 -14  -1   65.99    3.70 
 -11 -14  -1   68.19    4.00 
  11  14   1   72.99    3.40 
  11  14   1   73.09    3.80 
  11  14   1   70.09    4.10 
 -12 -14  -1   -1.70    0.90 
 -12 -14  -1    0.10    0.90 
  12  14   1    0.20    0.90 
  12  14   1   -0.40    0.70 
  12  14   1   -1.70    0.80 
 -13 -14  -1   43.90    2.90 
 -13 -14  -1   43.50    3.10 
  13  14   1   46.90    2.90 
  13  14   1   42.30    2.40 
  13  14   1   41.30    3.20 
   1 -15  -1   13.20    2.10 
   1 -15  -1   14.00    2.10 
  -1  15   1    9.00    1.60 
  -1  15   1   12.40    1.80 
   0 -15  -1    2.80    1.30 
   0  15   1    4.70    1.30 
   0  15   1    3.90    1.20 
  -1 -15  -1   -2.20    0.80 
   1  15   1    1.40    1.00 
   1  15   1    0.60    0.90 
  -2 -15  -1   46.50    3.20 
   2  15   1   46.80    3.00 
   2  15   1   45.90    3.00 
  -3 -15  -1    9.90    1.70 
   3  15   1   11.70    1.70 
   3  15   1    9.80    1.50 
  -4 -15  -1    1.10    1.00 
   4  15   1    0.00    0.70 
   4  15   1    0.70    0.90 
  -5 -15  -1   26.60    2.30 
  -5 -15  -1   27.90    2.30 
   5  15   1   22.30    1.90 
   5  15   1   23.90    2.10 
  -6 -15  -1   63.59    3.80 
  -6 -15  -1   59.99    3.50 
   6  15   1   55.59    3.20 
   6  15   1   59.59    3.40 
  -7 -15  -1   12.10    1.80 
  -7 -15  -1   11.00    1.70 
   7  15   1   11.80    1.60 
   7  15   1    9.60    1.40 
  -8 -15  -1   -0.60    1.00 
  -8 -15  -1   -0.10    0.90 
   8  15   1   -0.30    0.80 
   8  15   1   -0.60    0.60 
  -9 -15  -1   90.99    4.70 
  -9 -15  -1   98.89    5.00 
   9  15   1   93.89    4.70 
 -10 -15  -1   13.50    2.00 
 -10 -15  -1   13.30    1.80 
  10  15   1   14.60    1.80 
  10  15   1   16.80    1.50 
 -11 -15  -1    2.10    1.10 
 -11 -15  -1    0.90    1.20 
  11  15   1    1.80    0.80 
  11  15   1    2.70    1.10 
 -12 -15  -1   11.70    1.70 
 -12 -15  -1   11.40    1.90 
  12  15   1   14.50    1.50 
  12  15   1   15.10    1.80 
 -13 -15  -1   -0.50    1.10 
 -13 -15  -1    3.30    1.40 
  13  15   1    1.10    1.10 
  13  15   1    1.10    0.80 
  -2 -16  -1    7.20    1.60 
   2  16   1    7.80    1.50 
   2  16   1    8.50    1.50 
  -3 -16  -1   -0.80    1.00 
   3  16   1    1.80    0.90 
   3  16   1   -0.20    0.90 
  -4 -16  -1    5.50    1.40 
   4  16   1    3.60    1.20 
   4  16   1    3.90    1.10 
  -5 -16  -1    1.20    1.10 
   5  16   1    1.70    1.00 
   5  16   1    1.00    0.80 
  -6 -16  -1   10.40    1.70 
  -6 -16  -1    9.60    1.80 
   6  16   1    9.60    1.40 
   6  16   1   13.30    1.80 
  -7 -16  -1    4.30    1.30 
  -7 -16  -1    4.70    1.40 
   7  16   1    2.40    1.10 
   7  16   1    5.00    1.10 
  -8 -16  -1    1.50    0.90 
  -8 -16  -1    1.30    1.10 
   8  16   1    1.40    0.80 
   8  16   1    1.20    1.00 
  -9 -16  -1   30.20    2.40 
  -9 -16  -1   25.70    2.70 
   9  16   1   21.70    2.20 
   9  16   1   26.20    2.00 
 -10 -16  -1   21.40    2.30 
 -10 -16  -1   14.20    2.10 
  10  16   1   16.80    2.00 
 -11 -16  -1    7.80    1.70 
 -11 -16  -1    4.80    1.30 
  11  16   1    9.90    1.70 
  11  16   1    8.80    1.30 
  -5 -17  -1    0.40    1.10 
   5  17   1   -0.70    0.80 
   5  17   1    0.10    0.80 
  -6 -17  -1    6.40    1.60 
   6  17   1    6.90    1.40 
   6  17   1    7.80    1.30 
  -7 -17  -1   17.60    2.30 
  -7 -17  -1   15.20    2.10 
   7  17   1   16.90    1.90 
   7  17   1   16.20    2.00 
  -8 -17  -1    0.30    1.00 
  -8 -17  -1    0.40    0.90 
   8  17   1    0.30    0.80 
   8  17   1   -0.70    0.90 
   7  17  -2    0.60    0.70 
   7  17  -2    0.80    0.90 
  -7 -17   2    0.10    1.00 
  -7 -17   2    1.30    1.20 
   6  17  -2    0.30    1.00 
  -6 -17   2    0.70    1.10 
  11  16  -2   38.30    2.70 
 -11 -16   2   33.40    2.80 
 -11 -16   2   33.30    2.90 
  10  16  -2   35.00    2.00 
  10  16  -2   36.10    2.60 
 -10 -16   2   35.10    2.90 
 -10 -16   2   32.80    2.70 
   9  16  -2    6.10    1.30 
   9  16  -2    8.70    1.10 
  -9 -16   2    9.70    1.80 
  -9 -16   2    6.90    1.50 
   8  16  -2   18.90    1.50 
   8  16  -2   19.80    2.00 
  -8 -16   2   13.60    1.90 
  -8 -16   2   14.80    2.00 
   7  16  -2    2.00    0.80 
   7  16  -2   -0.40    0.80 
  -7 -16   2    0.30    1.00 
  -7 -16   2   -0.10    1.00 
   6  16  -2   11.40    1.40 
   6  16  -2   15.10    1.80 
  -6 -16   2   12.70    2.00 
  -6 -16   2   12.90    1.90 
   5  16  -2   29.00    2.10 
   5  16  -2   25.60    2.20 
  -5 -16   2   22.80    2.50 
  -5 -16   2   22.30    2.50 
   4  16  -2   17.10    1.80 
   4  16  -2   18.90    2.00 
  -4 -16   2   18.30    2.30 
   3  16  -2    6.60    1.50 
   3  16  -2   10.10    1.40 
  -3 -16   2    7.50    1.70 
   2  16  -2    5.00    1.20 
   2  16  -2    3.60    1.20 
  -2 -16   2    2.20    1.30 
  12  15  -2    2.80    1.10 
 -12 -15   2    2.80    1.20 
 -12 -15   2    3.30    1.20 
  11  15  -2    6.70    0.80 
 -11 -15   2    2.40    1.30 
 -11 -15   2    4.10    1.20 
  10  15  -2    1.20    1.00 
  10  15  -2    1.00    0.60 
 -10 -15   2    1.90    0.90 
 -10 -15   2    1.20    1.00 
   9  15  -2   15.30    1.30 
   9  15  -2   14.30    1.70 
  -9 -15   2   12.90    1.90 
  -9 -15   2   11.60    1.70 
   8  15  -2    3.00    0.80 
   8  15  -2    2.80    1.00 
  -8 -15   2    2.10    1.10 
  -8 -15   2    2.70    1.10 
   7  15  -2   32.90    2.00 
   7  15  -2   33.00    2.40 
  -7 -15   2   35.80    2.60 
  -7 -15   2   31.50    2.60 
   6  15  -2   57.99    3.30 
   6  15  -2   58.89    3.00 
  -6 -15   2   57.59    3.50 
  -6 -15   2   56.69    3.50 
   5  15  -2   27.50    2.00 
   5  15  -2   29.20    2.20 
  -5 -15   2   29.10    2.40 
  -5 -15   2   30.70    2.50 
   4  15  -2   23.40    2.00 
   4  15  -2   22.70    1.80 
  -4 -15   2   17.90    2.20 
   3  15  -2   61.89    3.30 
   3  15  -2   59.89    3.40 
  -3 -15   2   57.29    3.70 
   2  15  -2   -0.20    0.80 
   2  15  -2    0.00    0.70 
  -2 -15   2    0.30    1.00 
   1  15  -2   25.90    2.20 
   1  15  -2   24.10    2.00 
  -1 -15   2   22.60    2.60 
   0  15  -2   14.90    1.80 
   0  15  -2   15.20    1.80 
   0 -15   2   12.30    2.00 
  13  14  -2    0.20    0.80 
 -13 -14   2    1.10    1.20 
 -13 -14   2    0.90    1.00 
  12  14  -2    4.20    1.10 
  12  14  -2    2.70    0.60 
 -12 -14   2    1.90    1.20 
 -12 -14   2    4.20    1.20 
  11  14  -2   11.50    1.60 
  11  14  -2   11.40    1.00 
 -11 -14   2   11.40    1.60 
 -11 -14   2   13.30    1.90 
  10  14  -2   -0.50    0.40 
  10  14  -2    0.10    0.70 
 -10 -14   2    0.40    0.90 
 -10 -14   2    1.00    1.00 
   9  14  -2    0.70    0.60 
   9  14  -2    1.80    0.90 
  -9 -14   2    1.50    1.00 
  -9 -14   2    3.70    1.20 
   8  14  -2   29.00    1.70 
   8  14  -2   26.80    2.00 
  -8 -14   2   27.40    2.20 
  -8 -14   2   26.40    2.10 
   7  14  -2    5.80    0.90 
   7  14  -2    6.60    1.20 
  -7 -14   2    6.10    1.40 
  -7 -14   2    4.50    1.20 
   6  14  -2   32.00    2.20 
   6  14  -2   32.20    1.90 
  -6 -14   2   27.40    2.30 
  -6 -14   2   31.30    2.40 
   5  14  -2    7.30    1.30 
   5  14  -2    4.90    1.00 
  -5 -14   2    6.30    1.30 
  -5 -14   2    8.30    1.40 
   4  14  -2   23.00    1.70 
   4  14  -2   16.80    1.80 
  -4 -14   2   18.00    2.10 
  -4 -14   2   13.90    1.90 
   3  14  -2   25.10    2.00 
   3  14  -2   25.10    1.90 
  -3 -14   2   24.10    2.20 
   2  14  -2    1.10    0.90 
   2  14  -2    1.40    0.80 
  -2 -14   2    1.50    1.10 
   1  14  -2    7.70    1.30 
   1  14  -2    7.40    1.30 
  -1 -14   2    8.10    1.60 
   0  14  -2    1.30    0.90 
   0  14  -2    2.50    1.10 
   0 -14   2    0.50    1.00 
  -1  14  -2    6.70    1.30 
  -1  14  -2    5.20    1.30 
   1 -14   2    9.00    1.70 
  -2  14  -2    7.80    1.40 
  -2  14  -2   14.10    1.80 
   2 -14   2   11.70    2.00 
   2 -14   2    7.60    1.90 
  14  13  -2    5.40    1.20 
 -14 -13   2    5.40    1.20 
 -14 -13   2    5.80    1.40 
  13  13  -2    1.40    1.00 
  13  13  -2    1.20    0.50 
 -13 -13   2    3.70    1.10 
 -13 -13   2    0.10    0.90 
  12  13  -2    2.50    0.50 
  12  13  -2    2.20    0.90 
 -12 -13   2    2.30    1.00 
 -12 -13   2    3.60    1.20 
  11  13  -2    0.40    0.80 
  11  13  -2    0.20    0.40 
 -11 -13   2    1.00    0.90 
 -11 -13   2    1.60    0.90 
  10  13  -2    8.10    0.90 
  10  13  -2    9.60    1.40 
 -10 -13   2    8.60    1.30 
 -10 -13   2    8.50    1.30 
   9  13  -2    4.50    1.00 
   9  13  -2    4.10    0.70 
  -9 -13   2    4.00    1.20 
  -9 -13   2    6.20    1.20 
   8  13  -2   32.00    1.80 
   8  13  -2   35.60    2.20 
  -8 -13   2   33.10    2.40 
  -8 -13   2   33.70    2.30 
   7  13  -2    2.30    0.80 
   7  13  -2    1.40    0.60 
  -7 -13   2   -0.50    0.70 
  -7 -13   2   -0.20    0.80 
   6  13  -2   23.30    1.50 
   6  13  -2   21.20    1.70 
  -6 -13   2   18.90    2.00 
  -6 -13   2   21.90    1.90 
   5  13  -2    2.40    0.70 
   5  13  -2    3.40    1.00 
  -5 -13   2    1.90    1.00 
  -5 -13   2    2.40    1.00 
   4  13  -2    0.20    0.70 
   4  13  -2    0.50    0.60 
  -4 -13   2    0.30    0.80 
  -4 -13   2    0.70    0.80 
   3  13  -2    7.90    1.30 
   3  13  -2    7.30    1.10 
  -3 -13   2    7.10    1.40 
  -3 -13   2    8.00    1.40 
   2  13  -2    3.40    1.00 
   2  13  -2    4.70    1.00 
  -2 -13   2    3.80    1.10 
   1  13  -2    3.00    1.00 
   1  13  -2    3.50    0.90 
  -1 -13   2    3.70    1.00 
   0  13  -2   31.50    2.30 
   0  13  -2   31.10    2.20 
   0 -13   2   30.10    2.50 
  -1  13  -2    5.50    1.20 
  -1  13  -2    3.50    1.00 
   1 -13   2    3.10    1.20 
  -2  13  -2    0.20    0.80 
  -2  13  -2   -0.20    0.80 
   2 -13   2   -0.40    1.20 
   2 -13   2   -0.70    1.00 
  -3  13  -2    1.10    1.00 
  -3  13  -2    2.60    1.10 
   3 -13   2    0.40    1.20 
   3 -13   2   -0.20    1.00 
  -4  13  -2    0.40    0.90 
  -4  13  -2    0.00    0.90 
   4 -13   2   -0.70    0.90 
   4 -13   2    0.00    1.10 
  14  12  -2    6.30    1.30 
  14  12  -2    7.80    1.60 
  14  12  -2    6.80    0.80 
 -14 -12   2    6.30    1.30 
 -14 -12   2    5.60    1.40 
  13  12  -2    9.30    1.70 
  13  12  -2    9.60    1.40 
  13  12  -2   11.50    0.90 
 -13 -12   2   10.50    1.60 
 -13 -12   2    9.30    1.50 
  12  12  -2   -0.60    0.80 
  12  12  -2    0.40    1.00 
  12  12  -2    0.60    0.40 
 -12 -12   2    1.30    0.80 
 -12 -12   2    2.30    1.00 
  11  12  -2   39.50    2.50 
  11  12  -2   38.30    1.80 
  11  12  -2   42.30    1.90 
 -11 -12   2   42.40    2.60 
 -11 -12   2   39.00    2.60 
  10  12  -2    0.60    0.70 
  10  12  -2    0.00    0.40 
 -10 -12   2   -0.30    0.80 
 -10 -12   2   -0.80    0.70 
   9  12  -2   30.80    2.10 
   9  12  -2   30.50    1.60 
  -9 -12   2   30.70    2.10 
  -9 -12   2   29.40    2.20 
   8  12  -2   14.90    1.10 
   8  12  -2   18.50    1.50 
  -8 -12   2   14.30    1.60 
  -8 -12   2   14.90    1.70 
   7  12  -2   28.80    1.60 
   7  12  -2   25.60    1.90 
  -7 -12   2   27.00    2.10 
  -7 -12   2   27.80    2.00 
   6  12  -2    8.50    1.20 
   6  12  -2   10.30    1.10 
  -6 -12   2   12.60    1.50 
  -6 -12   2   10.10    1.30 
   5  12  -2   24.90    1.80 
   5  12  -2   25.50    1.60 
  -5 -12   2   22.00    1.90 
  -5 -12   2   25.30    1.90 
   4  12  -2   -0.40    0.50 
   4  12  -2    0.90    0.70 
  -4 -12   2   -0.40    0.70 
  -4 -12   2   -0.10    0.70 
   3  12  -2    1.50    0.80 
   3  12  -2    2.30    0.80 
  -3 -12   2    2.70    0.90 
  -3 -12   2    2.10    1.00 
   2  12  -2   84.59    4.10 
   2  12  -2   83.09    4.00 
  -2 -12   2   92.79    4.40 
   1  12  -2    2.60    0.90 
   1  12  -2    5.40    1.00 
  -1 -12   2    4.00    1.10 
   0  12  -2    1.50    0.80 
   0  12  -2    0.90    0.80 
   0 -12   2    1.80    1.00 
  -1  12  -2    6.30    1.20 
  -1  12  -2    4.40    1.10 
   1 -12   2    5.90    1.30 
  -2  12  -2    6.80    1.30 
  -2  12  -2    4.20    1.00 
   2 -12   2    6.80    1.50 
   2 -12   2    7.60    1.70 
  -3  12  -2    4.50    1.10 
  -3  12  -2    3.20    1.00 
   3 -12   2    5.40    1.60 
   3 -12   2    3.50    1.20 
  -4  12  -2   -0.60    0.80 
  -4  12  -2    0.70    0.90 
   4 -12   2   -0.60    1.10 
   4 -12   2    0.40    1.00 
  -5  12  -2    3.60    1.20 
  -5  12  -2    1.70    0.80 
   5 -12   2    2.40    1.50 
   5 -12   2    2.40    1.30 
  15  11  -2   -0.30    1.00 
  15  11  -2    1.40    0.90 
 -15 -11   2   -1.20    0.80 
 -15 -11   2   -0.30    1.00 
  14  11  -2    1.10    0.50 
  14  11  -2    2.00    1.00 
  14  11  -2    0.60    0.80 
 -14 -11   2    1.70    1.00 
 -14 -11   2    2.40    1.10 
  13  11  -2   20.00    1.30 
  13  11  -2   19.70    1.70 
  13  11  -2   25.60    2.30 
 -13 -11   2   17.80    1.90 
 -13 -11   2   21.50    2.10 
  12  11  -2   26.10    1.90 
  12  11  -2   26.80    1.30 
  12  11  -2   22.70    2.00 
  12  11  -2   23.40    1.40 
 -12 -11   2   21.30    1.90 
 -12 -11   2   26.20    2.10 
  11  11  -2   54.79    3.10 
  11  11  -2   46.80    2.10 
  11  11  -2   50.69    2.80 
  11  11  -2   50.19    2.30 
 -11 -11   2   57.99    2.90 
 -11 -11   2   50.29    2.90 
  10  11  -2   57.59    2.90 
  10  11  -2   57.99    2.50 
  10  11  -2   53.49    2.30 
  10  11  -2   53.29    3.20 
 -10 -11   2   56.49    3.10 
 -10 -11   2   56.19    3.00 
   9  11  -2    2.60    0.80 
   9  11  -2    2.30    0.50 
  -9 -11   2    2.20    0.80 
  -9 -11   2    2.40    0.80 
   8  11  -2    1.20    0.50 
   8  11  -2    0.90    0.70 
  -8 -11   2    1.90    0.90 
  -8 -11   2    0.70    0.70 
   7  11  -2    0.60    0.40 
   7  11  -2    1.20    0.60 
  -7 -11   2    1.50    0.70 
  -7 -11   2    0.30    0.70 
   6  11  -2   13.70    1.10 
   6  11  -2   14.30    1.30 
  -6 -11   2   13.80    1.40 
  -6 -11   2   16.30    1.60 
   5  11  -2   14.40    1.20 
   5  11  -2   14.90    1.50 
  -5 -11   2   15.00    1.10 
  -5 -11   2   15.50    1.40 
  -5 -11   2   16.20    1.60 
   4  11  -2   48.90    2.40 
   4  11  -2   47.00    2.50 
  -4 -11   2   46.00    2.30 
  -4 -11   2   46.40    2.60 
  -4 -11   2   46.40    2.60 
   3  11  -2    3.70    0.90 
   3  11  -2    3.30    0.80 
  -3 -11   2    2.90    0.90 
  -3 -11   2    2.40    0.90 
   2  11  -2    5.00    0.90 
   2  11  -2    3.30    1.00 
  -2 -11   2    6.40    1.10 
  -2 -11   2    5.50    1.10 
   1  11  -2    9.10    1.20 
   1  11  -2    8.00    1.20 
  -1 -11   2    8.70    1.30 
   0  11  -2   -0.10    0.70 
   0  11  -2    2.10    0.80 
   0 -11   2    1.60    0.90 
  -1  11  -2    1.90    0.80 
  -1  11  -2    3.10    0.90 
   1 -11   2    2.90    1.10 
  -2  11  -2    5.10    1.10 
  -2  11  -2    6.20    1.10 
   2 -11   2    4.30    1.20 
  -3  11  -2   16.80    1.80 
  -3  11  -2   17.70    1.80 
   3 -11   2   22.00    2.30 
   3 -11   2   17.50    2.30 
  -4  11  -2    1.80    0.90 
  -4  11  -2    3.50    1.10 
   4 -11   2    2.30    1.30 
   4 -11   2    4.20    1.30 
  -5  11  -2    2.70    1.00 
  -5  11  -2    3.50    1.10 
   5 -11   2    4.10    1.40 
   5 -11   2    4.60    1.50 
  -6  11  -2   11.50    1.70 
  -6  11  -2    9.10    1.50 
   6 -11   2   11.50    1.80 
   6 -11   2    9.60    1.90 
  15  10  -2    0.70    0.80 
  15  10  -2   -1.10    0.80 
  15  10  -2    0.50    0.60 
 -15 -10   2    0.00    0.90 
 -15 -10   2    1.50    1.10 
  14  10  -2    4.10    1.20 
  14  10  -2    2.60    0.70 
 -14 -10   2    3.20    1.10 
 -14 -10   2    2.00    1.00 
  13  10  -2    7.20    0.80 
  13  10  -2    6.20    1.30 
  13  10  -2   10.30    0.90 
 -13 -10   2    8.70    1.30 
 -13 -10   2    5.20    1.10 
  12  10  -2    5.40    0.70 
  12  10  -2    6.30    0.70 
  12  10  -2    4.60    1.20 
  12  10  -2    7.70    1.20 
 -12 -10   2    3.20    1.00 
 -12 -10   2    5.70    1.00 
  11  10  -2   23.00    1.20 
  11  10  -2   23.40    1.80 
  11  10  -2   22.30    1.30 
  11  10  -2   21.70    2.00 
 -11 -10   2   23.20    1.70 
 -11 -10   2   22.20    1.70 
  10  10  -2    2.00    0.40 
  10  10  -2    1.50    0.40 
  10  10  -2    1.60    0.70 
  10  10  -2    0.20    0.80 
 -10 -10   2    1.20    0.80 
 -10 -10   2    1.90    0.80 
   9  10  -2   96.99    4.70 
   9  10  -2  103.79    4.40 
   9  10  -2   97.49    3.90 
  -9 -10   2   98.69    4.50 
  -9 -10   2  103.69    4.40 
   8  10  -2    1.50    0.70 
   8  10  -2    1.50    0.40 
  -8 -10   2    1.10    0.70 
  -8 -10   2    1.90    0.80 
   7  10  -2  111.89    4.40 
   7  10  -2  114.89    4.80 
  -7 -10   2  112.09    4.90 
  -7 -10   2  114.39    4.80 
   6  10  -2   18.80    1.40 
   6  10  -2   16.20    1.10 
  -6 -10   2   20.40    1.50 
  -6 -10   2   17.20    1.50 
   5  10  -2    9.30    1.10 
   5  10  -2    7.10    0.80 
  -5 -10   2    6.70    1.00 
  -5 -10   2    7.20    1.10 
   4  10  -2    0.50    0.60 
   4  10  -2    0.50    0.50 
  -4 -10   2    1.60    0.70 
  -4 -10   2    0.90    0.60 
  -4 -10   2    1.30    0.50 
   3  10  -2   23.00    1.60 
   3  10  -2   24.90    1.50 
  -3 -10   2   21.60    1.70 
  -3 -10   2   21.90    1.40 
  -3 -10   2   21.10    1.60 
   2  10  -2   -0.10    0.50 
   2  10  -2    0.30    0.60 
  -2 -10   2    0.00    0.60 
  -2 -10   2    1.30    0.60 
   1  10  -2   21.90    1.60 
   1  10  -2   19.60    1.50 
  -1 -10   2   21.20    1.70 
   0  10  -2  152.58    6.30 
   0  10  -2  145.49    6.20 
   0 -10   2  153.28    6.40 
  -1  10  -2   36.30    2.20 
  -1  10  -2   37.50    2.30 
   1 -10   2   35.20    2.40 
  -2  10  -2  159.18    6.80 
  -2  10  -2  161.58    6.80 
   2 -10   2  169.68    7.10 
  -3  10  -2    1.90    0.80 
  -3  10  -2    2.80    0.90 
   3 -10   2    3.30    1.10 
   3 -10   2    1.10    1.10 
  -4  10  -2    7.30    1.10 
  -4  10  -2    3.90    1.10 
   4 -10   2    4.00    1.20 
   4 -10   2    7.10    1.50 
  -5  10  -2   21.70    2.00 
  -5  10  -2   27.50    2.10 
   5 -10   2   26.60    2.70 
   5 -10   2   26.00    2.30 
  -6  10  -2   24.70    2.00 
  -6  10  -2   24.10    2.10 
   6 -10   2   27.20    2.50 
   6 -10   2   27.70    2.40 
  -7  10  -2    2.10    1.00 
  -7  10  -2    2.30    1.00 
   7 -10   2   -0.30    0.90 
   7 -10   2   -2.20    1.00 
  15   9  -2   13.90    1.60 
  15   9  -2   11.60    1.80 
 -15  -9   2   14.10    1.80 
 -15  -9   2   11.20    1.50 
  14   9  -2   48.40    2.70 
  14   9  -2   44.70    3.10 
 -14  -9   2   43.70    2.70 
 -14  -9   2   49.60    2.90 
  13   9  -2    1.20    0.50 
  13   9  -2    0.00    0.80 
  13   9  -2   -0.50    0.80 
 -13  -9   2   -0.30    0.80 
 -13  -9   2   -0.90    0.70 
  12   9  -2   80.39    4.20 
  12   9  -2   75.99    3.30 
 -12  -9   2   79.69    3.80 
 -12  -9   2   82.59    3.80 
  11   9  -2    0.60    0.80 
  11   9  -2    0.50    0.40 
  11   9  -2    1.10    0.50 
 -11  -9   2    0.80    0.70 
 -11  -9   2    0.30    0.60 
  10   9  -2    4.70    0.60 
  10   9  -2    4.60    0.50 
  10   9  -2    3.50    0.90 
  10   9  -2    2.20    0.70 
 -10  -9   2    4.60    0.90 
 -10  -9   2    5.40    1.00 
   9   9  -2   44.70    2.30 
   9   9  -2   47.40    2.00 
   9   9  -2   46.70    2.70 
   9   9  -2   41.90    1.90 
  -9  -9   2   46.20    2.40 
  -9  -9   2   47.00    2.50 
   8   9  -2    3.50    0.50 
   8   9  -2    2.10    0.80 
   8   9  -2    2.40    0.70 
  -8  -9   2    3.60    0.80 
  -8  -9   2    3.20    0.70 
   7   9  -2    1.10    0.60 
   7   9  -2   -0.30    0.40 
   7   9  -2    0.10    0.30 
  -7  -9   2    0.50    0.50 
  -7  -9   2    0.80    0.60 
   6   9  -2  234.48    8.90 
   6   9  -2  238.68    9.10 
  -6  -9   2  238.28    9.20 
  -6  -9   2  249.18    9.20 
   5   9  -2    0.00    0.30 
   5   9  -2   -0.20    0.50 
  -5  -9   2   -0.50    0.60 
  -5  -9   2    0.30    0.50 
   4   9  -2    4.00    0.60 
   4   9  -2    4.60    0.80 
  -4  -9   2    3.20    0.50 
  -4  -9   2    5.40    0.90 
  -4  -9   2    3.80    0.80 
   3   9  -2  687.33   67.79 
   3   9  -2  587.34   38.30 
   3   9  -2  510.75   40.60 
   3   9  -2  609.24   57.79 
  -3  -9   2  539.65   41.50 
  -3  -9   2  606.54   57.09 
  -3  -9   2  550.64   61.69 
  -3  -9   2  574.14   38.40 
   2   9  -2    6.90    0.90 
   2   9  -2    5.80    0.80 
  -2  -9   2    6.80    0.80 
  -2  -9   2    5.90    1.00 
  -2  -9   2    5.70    1.00 
   1   9  -2    6.90    1.00 
   1   9  -2    6.70    0.90 
  -1  -9   2    5.60    0.80 
  -1  -9   2    6.30    1.00 
  -1  -9   2    5.40    1.00 
   0   9  -2   78.19    3.70 
   0   9  -2   84.89    3.80 
   0  -9   2   87.39    4.00 
  -1   9  -2    0.00    0.60 
  -1   9  -2    0.50    0.60 
   1  -9   2    0.90    0.80 
  -2   9  -2    9.20    1.20 
  -2   9  -2   11.00    1.30 
   2  -9   2   11.30    1.50 
  -3   9  -2   34.80    2.10 
  -3   9  -2   27.40    2.00 
   3  -9   2   32.00    2.50 
   3  -9   2   31.50    2.30 
  -4   9  -2    3.00    0.90 
  -4   9  -2    1.80    0.80 
   4  -9   2    2.20    0.90 
   4  -9   2    2.70    1.10 
  -5   9  -2    6.90    1.20 
  -5   9  -2    6.30    1.10 
   5  -9   2    6.80    1.50 
   5  -9   2    5.50    1.30 
  -6   9  -2   15.20    1.70 
  -6   9  -2   15.50    1.80 
   6  -9   2   13.70    2.00 
   6  -9   2   15.30    1.90 
  -7   9  -2    0.40    0.80 
  -7   9  -2    2.10    0.80 
   7  -9   2    1.20    1.10 
   7  -9   2    3.80    1.30 
  -8   9  -2    0.90    0.90 
  -8   9  -2   -0.50    0.80 
   8  -9   2    0.20    1.10 
   8  -9   2    1.40    1.10 
  15   8  -2   -0.30    1.00 
  15   8  -2   -1.20    0.70 
 -15  -8   2   -1.80    0.70 
 -15  -8   2    0.50    0.90 
  14   8  -2   -1.30    0.70 
  14   8  -2    1.90    1.00 
 -14  -8   2   -0.70    0.80 
 -14  -8   2    0.30    0.80 
  13   8  -2   -0.20    0.80 
  13   8  -2    1.10    0.90 
  13   8  -2    1.00    0.50 
 -13  -8   2    0.90    0.70 
 -13  -8   2    1.40    0.80 
  12   8  -2    2.70    0.90 
  12   8  -2    1.80    0.90 
  12   8  -2    1.60    0.50 
 -12  -8   2    1.10    0.70 
 -12  -8   2    2.80    0.90 
  11   8  -2    4.40    0.90 
  11   8  -2    4.60    0.60 
  11   8  -2    3.80    1.00 
 -11  -8   2    4.10    0.90 
 -11  -8   2    5.30    0.90 
  10   8  -2   30.10    1.40 
  10   8  -2   28.80    1.80 
  10   8  -2   26.20    2.00 
 -10  -8   2   28.40    1.70 
 -10  -8   2   28.10    1.80 
   9   8  -2   43.00    2.50 
   9   8  -2   42.40    1.80 
   9   8  -2   42.60    1.90 
  -9  -8   2   40.20    2.20 
  -9  -8   2   42.30    2.20 
   8   8  -2   25.40    1.80 
   8   8  -2   27.00    1.60 
   8   8  -2   25.10    1.10 
   8   8  -2   23.30    1.20 
  -8  -8   2   24.50    1.50 
  -8  -8   2   22.80    1.60 
   7   8  -2   31.80    2.00 
   7   8  -2   34.30    1.50 
   7   8  -2   30.20    1.80 
   7   8  -2   31.70    1.60 
  -7  -8   2   37.60    1.90 
  -7  -8   2   36.10    1.90 
   6   8  -2   43.70    2.40 
   6   8  -2   50.49    2.20 
   6   8  -2   55.19    2.20 
   6   8  -2   54.99    2.70 
  -6  -8   2   52.89    2.50 
  -6  -8   2   54.69    2.50 
   5   8  -2   18.30    1.10 
   5   8  -2   17.10    1.10 
   5   8  -2   19.10    1.00 
   5   8  -2   20.00    1.30 
  -5  -8   2   20.80    1.40 
  -5  -8   2   20.50    1.30 
   4   8  -2    2.20    0.50 
   4   8  -2    2.20    0.60 
   4   8  -2    3.20    0.50 
   4   8  -2    2.10    0.50 
  -4  -8   2    2.20    0.50 
  -4  -8   2    2.30    0.40 
  -4  -8   2    1.80    0.60 
  -4  -8   2    2.40    0.60 
  -4  -8   2    2.80    0.60 
   3   8  -2    3.70    0.60 
   3   8  -2    2.70    0.50 
   3   8  -2    2.90    0.50 
   3   8  -2    2.50    0.60 
  -3  -8   2    3.10    0.50 
  -3  -8   2    3.10    0.60 
  -3  -8   2    3.10    0.70 
  -3  -8   2    2.40    0.60 
  -3  -8   2    2.00    0.50 
   2   8  -2   84.29    3.40 
   2   8  -2   80.89    3.40 
   2   8  -2   81.19    3.50 
   2   8  -2   77.89    3.40 
  -2  -8   2   80.09    3.50 
  -2  -8   2   72.59    3.50 
  -2  -8   2   83.09    3.50 
  -2  -8   2   81.19    3.40 
  -2  -8   2   82.29    3.60 
   1   8  -2   79.49    3.40 
   1   8  -2   80.89    3.50 
   1   8  -2   77.79    3.40 
   1   8  -2   81.89    3.40 
  -1  -8   2   82.39    3.60 
  -1  -8   2   81.69    3.50 
  -1  -8   2   77.89    3.40 
  -1  -8   2   75.79    3.50 
   0   8  -2   11.60    1.00 
   0   8  -2   12.30    1.20 
   0   8  -2   10.40    0.90 
   0  -8   2   12.20    1.30 
   0  -8   2   12.40    1.00 
  -1   8  -2    0.50    0.50 
  -1   8  -2    0.70    0.50 
  -1   8  -2    0.70    0.50 
   1  -8   2    1.10    0.70 
  -2   8  -2   54.49    2.80 
  -2   8  -2   56.49    2.80 
  -2   8  -2   53.69    2.60 
   2  -8   2   54.89    2.90 
  -3   8  -2    5.80    1.00 
  -3   8  -2    5.20    1.00 
   3  -8   2    5.10    1.30 
   3  -8   2    3.50    1.00 
  -4   8  -2   90.49    4.40 
  -4   8  -2  101.69    4.50 
   4  -8   2  103.29    4.80 
   4  -8   2  103.49    4.90 
  -5   8  -2    1.60    0.80 
  -5   8  -2   -0.20    0.70 
   5  -8   2   -1.20    0.80 
   5  -8   2    0.20    0.80 
  -6   8  -2   21.80    1.80 
  -6   8  -2   24.60    1.90 
   6  -8   2   19.40    2.10 
   6  -8   2   24.50    2.20 
  -7   8  -2    1.60    0.90 
  -7   8  -2    3.50    1.00 
   7  -8   2    1.50    1.10 
   7  -8   2    3.30    1.20 
  -8   8  -2    0.30    0.90 
  -8   8  -2    1.20    0.90 
   8  -8   2   -0.40    0.90 
   8  -8   2   -0.70    0.90 
  -9   8  -2   10.90    1.60 
  -9   8  -2    9.70    1.50 
  -9   8  -2   13.60    1.60 
   9  -8   2   13.10    1.90 
   9  -8   2   12.90    1.90 
  15   7  -2    1.50    1.00 
  15   7  -2    0.00    0.90 
 -15  -7   2    1.00    0.80 
 -15  -7   2   -0.50    0.80 
  14   7  -2   30.60    2.40 
  14   7  -2   30.30    2.10 
 -14  -7   2   26.40    2.00 
 -14  -7   2   30.40    2.00 
  13   7  -2    1.00    0.90 
  13   7  -2    2.20    1.00 
 -13  -7   2    0.60    0.60 
 -13  -7   2   -0.40    0.60 
  12   7  -2    0.30    0.60 
  12   7  -2    1.20    0.50 
  12   7  -2    1.30    0.90 
 -12  -7   2    0.10    0.50 
 -12  -7   2    0.70    0.60 
  11   7  -2    2.30    0.50 
  11   7  -2    0.70    0.60 
  11   7  -2    1.30    0.80 
 -11  -7   2    0.80    0.70 
 -11  -7   2    2.20    0.70 
  10   7  -2    1.50    0.70 
  10   7  -2    1.40    0.80 
  10   7  -2    1.80    0.40 
 -10  -7   2    1.50    0.70 
 -10  -7   2    1.40    0.60 
   9   7  -2  243.88    9.30 
   9   7  -2  253.87    9.70 
   9   7  -2  251.47    9.00 
  -9  -7   2  236.38    9.30 
  -9  -7   2  246.38    9.40 
   8   7  -2   29.50    1.70 
   8   7  -2   28.60    1.50 
   8   7  -2   29.30    1.30 
   8   7  -2   30.20    1.90 
  -8  -7   2   29.80    1.70 
  -8  -7   2   29.70    1.70 
   7   7  -2   -0.10    0.30 
   7   7  -2    0.40    0.30 
   7   7  -2    0.80    0.40 
   7   7  -2    0.50    0.60 
  -7  -7   2    0.00    0.40 
  -7  -7   2   -0.10    0.30 
   6   7  -2   20.10    1.10 
   6   7  -2   19.00    1.20 
   6   7  -2   17.30    0.90 
   6   7  -2   19.10    1.00 
   6   7  -2   15.90    1.30 
  -6  -7   2   17.50    1.20 
  -6  -7   2   19.70    1.20 
  -6  -7   2   19.30    1.20 
  -6  -7   2   17.90    1.30 
   5   7  -2   28.90    1.50 
   5   7  -2   27.70    1.40 
   5   7  -2   25.90    1.40 
   5   7  -2   26.50    1.30 
  -5  -7   2   27.90    1.50 
  -5  -7   2   29.60    1.50 
  -5  -7   2   26.40    1.60 
  -5  -7   2   28.90    1.50 
   4   7  -2   -0.30    0.30 
   4   7  -2    0.00    0.30 
   4   7  -2    0.10    0.30 
   4   7  -2    0.60    0.30 
  -4  -7   2    0.00    0.20 
  -4  -7   2    0.10    0.40 
  -4  -7   2    0.30    0.30 
  -4  -7   2    0.60    0.50 
  -4  -7   2    0.90    0.50 
   3   7  -2    1.30    0.40 
   3   7  -2    0.30    0.30 
   3   7  -2    1.30    0.40 
   3   7  -2    0.70    0.40 
  -3  -7   2    0.00    0.40 
  -3  -7   2    1.10    0.40 
  -3  -7   2    0.80    0.40 
  -3  -7   2    0.50    0.40 
  -3  -7   2    0.70    0.30 
   2   7  -2  222.28    8.30 
   2   7  -2  224.48    8.40 
   2   7  -2  219.68    8.30 
   2   7  -2  232.28    8.30 
  -2  -7   2  219.88    8.40 
  -2  -7   2  225.98    8.40 
  -2  -7   2  218.78    8.40 
  -2  -7   2  221.38    8.50 
  -2  -7   2  220.08    8.30 
   1   7  -2  125.39    5.00 
   1   7  -2  130.29    5.00 
   1   7  -2  124.89    4.90 
   1   7  -2  119.99    4.90 
  -1  -7   2  123.69    5.00 
  -1  -7   2  124.69    5.00 
  -1  -7   2  126.69    5.10 
  -1  -7   2  128.09    4.90 
   0   7  -2   14.60    1.10 
   0   7  -2   16.50    1.10 
   0   7  -2   17.40    1.20 
   0   7  -2   16.60    1.10 
   0  -7   2   19.20    1.30 
   0  -7   2   15.00    1.10 
   0  -7   2   14.40    1.10 
  -1   7  -2    7.10    0.80 
  -1   7  -2    6.80    0.90 
  -1   7  -2    7.60    0.90 
  -1   7  -2    6.20    0.90 
   1  -7   2    7.90    0.90 
   1  -7   2    8.10    1.10 
  -2   7  -2    0.60    0.40 
  -2   7  -2   -0.40    0.50 
  -2   7  -2   -0.40    0.50 
   2  -7   2   -0.50    0.50 
  -3   7  -2    5.20    0.80 
  -3   7  -2    6.00    0.90 
  -3   7  -2    5.30    0.80 
   3  -7   2    5.60    1.20 
   3  -7   2    3.70    0.90 
  -4   7  -2   24.10    1.70 
  -4   7  -2   21.20    1.60 
  -4   7  -2   22.10    1.50 
   4  -7   2   24.30    1.80 
   4  -7   2   24.40    2.00 
  -5   7  -2    8.20    1.10 
  -5   7  -2    8.30    1.20 
   5  -7   2    8.20    1.20 
   5  -7   2    8.00    1.40 
  -6   7  -2    1.00    0.70 
  -6   7  -2   -0.90    0.50 
   6  -7   2    0.00    0.80 
   6  -7   2   -0.20    0.80 
  -7   7  -2    2.80    1.00 
  -7   7  -2    4.20    1.00 
   7  -7   2    4.00    1.20 
   7  -7   2    4.70    1.30 
  -8   7  -2   48.90    2.80 
  -8   7  -2   46.70    2.80 
   8  -7   2   49.60    3.10 
   8  -7   2   45.70    3.00 
  -9   7  -2    1.90    1.00 
  -9   7  -2    1.60    0.90 
  -9   7  -2    2.50    0.90 
   9  -7   2    0.20    1.10 
   9  -7   2    2.30    1.10 
 -10   7  -2   31.30    2.40 
 -10   7  -2   37.90    2.30 
 -10   7  -2   36.30    2.50 
  10  -7   2   42.00    2.90 
  10  -7   2   34.40    2.80 
  15   6  -2   -0.60    0.90 
  15   6  -2    1.10    1.10 
 -15  -6   2    0.10    0.80 
 -15  -6   2   -0.40    0.80 
  14   6  -2    4.90    1.10 
  14   6  -2    6.40    1.30 
 -14  -6   2    6.20    1.10 
 -14  -6   2    6.30    1.10 
  13   6  -2    5.30    1.10 
  13   6  -2    3.90    1.10 
 -13  -6   2    2.00    0.80 
 -13  -6   2    4.10    0.90 
  12   6  -2    8.20    1.30 
  12   6  -2    7.30    0.90 
  12   6  -2    6.40    1.00 
 -12  -6   2    8.20    1.10 
 -12  -6   2    9.00    1.20 
  11   6  -2   11.40    0.90 
  11   6  -2   10.40    1.40 
  11   6  -2   10.60    1.20 
 -11  -6   2   10.30    1.10 
 -11  -6   2   10.60    1.20 
  10   6  -2   76.79    3.40 
  10   6  -2   70.99    3.10 
  10   6  -2   78.69    3.70 
 -10  -6   2   77.69    3.40 
 -10  -6   2   76.19    3.30 
   9   6  -2  335.47   12.60 
   9   6  -2  317.87   11.90 
   9   6  -2  334.17   12.20 
  -9  -6   2  329.37   12.20 
  -9  -6   2  327.87   12.10 
   8   6  -2  120.79    4.60 
   8   6  -2  112.49    4.80 
   8   6  -2  124.69    5.20 
   8   6  -2  121.69    4.80 
  -8  -6   2  129.29    4.90 
  -8  -6   2  125.59    4.80 
   7   6  -2    0.80    0.40 
   7   6  -2    0.60    0.20 
   7   6  -2    0.50    0.50 
   7   6  -2    0.00    0.30 
  -7  -6   2    0.80    0.40 
  -7  -6   2    0.90    0.50 
  -7  -6   2    0.50    0.40 
  -7  -6   2    0.90    0.40 
   6   6  -2    4.30    0.70 
   6   6  -2    4.20    0.50 
   6   6  -2    4.30    0.40 
   6   6  -2    4.70    0.60 
  -6  -6   2    4.40    0.60 
  -6  -6   2    4.70    0.80 
  -6  -6   2    3.60    0.60 
  -6  -6   2    4.10    0.60 
   5   6  -2    2.10    0.40 
   5   6  -2    3.20    0.40 
   5   6  -2    3.40    0.40 
   5   6  -2    2.50    0.50 
   5   6  -2    2.80    0.60 
  -5  -6   2    2.50    0.60 
  -5  -6   2    1.40    0.50 
  -5  -6   2    2.10    0.50 
  -5  -6   2    2.40    0.50 
   4   6  -2    6.90    0.60 
   4   6  -2    7.60    0.70 
   4   6  -2    6.30    0.50 
   4   6  -2    7.30    0.60 
  -4  -6   2    7.70    0.80 
  -4  -6   2    7.50    0.70 
  -4  -6   2    8.20    0.80 
  -4  -6   2    7.10    0.80 
   3   6  -2  484.65   41.40 
   3   6  -2  438.16   28.90 
   3   6  -2  482.25   28.30 
   3   6  -2  433.26   42.30 
  -3  -6   2  490.85   41.70 
  -3  -6   2  511.15   30.10 
  -3  -6   2  413.86   41.40 
  -3  -6   2  478.35   28.50 
   2   6  -2    2.60    0.50 
   2   6  -2    3.80    0.50 
   2   6  -2    2.90    0.50 
   2   6  -2    3.20    0.50 
  -2  -6   2    3.30    0.50 
  -2  -6   2    3.60    0.60 
  -2  -6   2    4.10    0.60 
  -2  -6   2    3.40    0.60 
  -2  -6   2    3.00    0.50 
   1   6  -2   66.99    2.80 
   1   6  -2   63.59    2.70 
   1   6  -2   64.09    2.70 
   1   6  -2   64.49    2.80 
  -1  -6   2   65.39    2.80 
  -1  -6   2   69.09    2.80 
  -1  -6   2   65.69    2.80 
  -1  -6   2   63.39    2.70 
   0   6  -2  121.49    4.80 
   0   6  -2  126.19    4.90 
   0   6  -2  128.09    5.00 
   0   6  -2  123.69    4.90 
   0  -6   2  126.49    4.90 
   0  -6   2  125.99    5.00 
   0  -6   2  129.19    5.00 
   0  -6   2  120.89    4.90 
  -1   6  -2    2.30    0.50 
  -1   6  -2    2.20    0.50 
  -1   6  -2    1.20    0.50 
  -1   6  -2    1.10    0.50 
   1  -6   2    1.80    0.50 
   1  -6   2    1.90    0.60 
   1  -6   2    1.30    0.50 
  -2   6  -2  204.88    7.80 
  -2   6  -2  215.98    8.00 
  -2   6  -2  215.78    8.00 
  -2   6  -2  195.38    7.90 
   2  -6   2  202.68    7.90 
   2  -6   2  221.98    8.10 
   2  -6   2  193.58    7.90 
  -3   6  -2  113.29    4.70 
  -3   6  -2  118.39    4.90 
  -3   6  -2  115.49    4.90 
   3  -6   2  124.89    5.30 
   3  -6   2  119.39    5.10 
  -4   6  -2   49.50    2.50 
  -4   6  -2   55.29    2.60 
  -4   6  -2   49.40    2.60 
   4  -6   2   54.69    2.80 
   4  -6   2   49.80    2.90 
  -5   6  -2   16.80    1.20 
  -5   6  -2   16.00    1.50 
  -5   6  -2   18.00    1.40 
   5  -6   2    9.90    1.50 
   5  -6   2   14.20    1.60 
  -6   6  -2    0.90    0.70 
  -6   6  -2    0.40    0.60 
   6  -6   2    0.90    0.80 
   6  -6   2   -0.70    0.80 
  -7   6  -2    0.50    0.70 
  -7   6  -2    0.10    0.70 
   7  -6   2   -0.80    0.70 
   7  -6   2    0.40    0.90 
  -8   6  -2    2.70    0.90 
  -8   6  -2    4.20    1.10 
  -8   6  -2    4.80    0.90 
   8  -6   2    2.70    1.10 
   8  -6   2    3.40    1.20 
  -9   6  -2    1.60    0.80 
  -9   6  -2    1.30    0.80 
  -9   6  -2    0.60    0.60 
   9  -6   2    0.00    0.90 
   9  -6   2    0.90    1.10 
 -10   6  -2   -0.70    0.70 
 -10   6  -2    1.00    0.80 
 -10   6  -2   -0.20    0.70 
  10  -6   2   -0.90    0.90 
  10  -6   2    0.00    1.00 
 -11   6  -2    1.00    0.90 
 -11   6  -2    0.50    0.80 
 -11   6  -2    2.00    0.80 
  11  -6   2   -0.30    1.00 
  11  -6   2    1.00    1.00 
  15   5  -2   28.20    2.30 
  15   5  -2   29.90    2.10 
 -15  -5   2   28.10    2.10 
 -15  -5   2   28.90    2.10 
  14   5  -2    0.60    0.90 
  14   5  -2    0.30    0.80 
 -14  -5   2    1.10    0.70 
 -14  -5   2    1.30    0.80 
  13   5  -2   13.40    1.60 
  13   5  -2   11.40    1.40 
 -13  -5   2   11.70    1.30 
 -13  -5   2   13.80    1.40 
  12   5  -2   57.49    3.20 
  12   5  -2   58.09    2.90 
 -12  -5   2   59.09    2.80 
 -12  -5   2   60.79    2.90 
  11   5  -2   -0.50    0.50 
  11   5  -2    1.40    0.50 
  11   5  -2    1.40    0.80 
 -11  -5   2    1.60    0.60 
 -11  -5   2    2.10    0.70 
  10   5  -2   17.50    1.30 
  10   5  -2   17.60    1.50 
  10   5  -2   16.70    1.20 
 -10  -5   2   16.30    1.30 
 -10  -5   2   19.70    1.20 
   9   5  -2  166.68    6.60 
   9   5  -2  155.98    6.10 
   9   5  -2  156.58    6.30 
  -9  -5   2  160.88    6.20 
  -9  -5   2  161.48    6.30 
   8   5  -2   15.30    1.30 
   8   5  -2   16.80    1.10 
   8   5  -2   18.50    1.20 
   8   5  -2   19.00    1.00 
  -8  -5   2   17.30    1.40 
  -8  -5   2   18.70    1.10 
  -8  -5   2   17.60    1.10 
   7   5  -2    5.10    0.50 
   7   5  -2    5.80    0.70 
   7   5  -2    4.70    0.60 
   7   5  -2    5.30    0.70 
   7   5  -2    4.10    0.80 
  -7  -5   2    4.50    0.60 
  -7  -5   2    5.20    0.70 
  -7  -5   2    4.20    0.80 
  -7  -5   2    6.00    0.70 
   6   5  -2  167.08    6.50 
   6   5  -2  168.58    6.30 
   6   5  -2  176.88    6.00 
   6   5  -2  163.08    6.20 
   6   5  -2  156.28    6.30 
  -6  -5   2  172.18    6.30 
  -6  -5   2  165.08    6.20 
  -6  -5   2  164.58    6.60 
  -6  -5   2  162.88    6.30 
   5   5  -2    6.20    0.70 
   5   5  -2    6.00    0.50 
   5   5  -2    6.40    0.50 
   5   5  -2    6.70    0.40 
  -5  -5   2    6.90    0.70 
  -5  -5   2    6.70    0.70 
  -5  -5   2    7.40    0.70 
  -5  -5   2    6.60    0.80 
   4   5  -2  114.09    4.30 
   4   5  -2  121.69    4.20 
   4   5  -2  114.99    4.60 
   4   5  -2  110.49    4.30 
   4   5  -2  117.69    4.40 
  -4  -5   2  112.99    4.40 
  -4  -5   2  114.59    4.60 
  -4  -5   2  111.19    4.40 
  -4  -5   2  109.19    4.40 
   3   5  -2    7.80    0.60 
   3   5  -2    7.00    0.50 
   3   5  -2    7.20    0.60 
   3   5  -2    7.40    0.60 
  -3  -5   2    6.50    0.70 
  -3  -5   2    7.20    0.60 
  -3  -5   2    7.30    0.50 
  -3  -5   2    6.80    0.60 
   2   5  -2   52.69    2.20 
   2   5  -2   55.39    2.30 
   2   5  -2   58.39    2.20 
   2   5  -2   54.19    2.20 
  -2  -5   2   52.19    2.40 
  -2  -5   2   54.39    2.30 
  -2  -5   2   52.59    2.30 
  -2  -5   2   52.99    2.30 
  -2  -5   2   56.89    2.20 
   1   5  -2    5.30    0.60 
   1   5  -2    7.40    0.70 
   1   5  -2    5.70    0.50 
   1   5  -2    7.20    0.60 
  -1  -5   2    6.20    0.70 
  -1  -5   2    5.80    0.60 
  -1  -5   2    6.50    0.70 
  -1  -5   2    5.70    0.50 
   0   5  -2 1231.18   78.89 
   0   5  -2 1338.57   84.59 
   0   5  -2 1245.38   59.39 
   0   5  -2 1261.07   61.79 
   0  -5   2 1273.67   80.69 
   0  -5   2 1379.06   88.29 
   0  -5   2 1316.47   62.79 
   0  -5   2 1250.17   60.09 
  -1   5  -2  276.47   10.00 
  -1   5  -2  270.67   10.10 
   1  -5   2  269.77   10.10 
   1  -5   2  265.67   10.20 
   1  -5   2  281.57   10.10 
  -2   5  -2   77.99    3.20 
  -2   5  -2   74.69    3.10 
  -2   5  -2   71.29    3.10 
  -2   5  -2   73.99    3.00 
   2  -5   2   69.89    3.10 
   2  -5   2   72.39    3.30 
   2  -5   2   71.39    3.10 
  -3   5  -2   10.90    1.00 
  -3   5  -2   11.60    0.90 
  -3   5  -2   10.90    1.00 
  -3   5  -2   11.20    1.10 
   3  -5   2   11.00    1.00 
   3  -5   2   11.00    0.90 
   3  -5   2   14.70    1.50 
   3  -5   2   10.90    1.20 
  -4   5  -2   74.39    3.20 
  -4   5  -2   68.29    3.10 
   4  -5   2   70.29    3.30 
   4  -5   2   68.29    3.50 
  -5   5  -2   85.79    3.80 
  -5   5  -2   84.19    3.90 
   5  -5   2   97.59    4.30 
   5  -5   2   86.09    4.00 
  -6   5  -2  201.58    7.80 
  -6   5  -2  199.08    7.80 
   6  -5   2  196.58    8.20 
   6  -5   2  188.28    8.00 
  -7   5  -2   16.70    1.40 
  -7   5  -2   15.40    1.30 
   7  -5   2   17.90    1.90 
   7  -5   2   19.10    1.70 
  -8   5  -2    1.80    0.80 
  -8   5  -2    2.50    0.80 
  -8   5  -2    2.30    0.80 
   8  -5   2    3.40    1.10 
   8  -5   2    2.30    0.90 
  -9   5  -2   -0.60    0.60 
  -9   5  -2    0.40    0.70 
  -9   5  -2   -0.40    0.50 
   9  -5   2   -1.40    0.80 
   9  -5   2    0.40    0.90 
 -10   5  -2    0.80    0.80 
 -10   5  -2    0.90    0.70 
 -10   5  -2    1.20    0.80 
  10  -5   2    1.20    0.90 
  10  -5   2    1.70    1.10 
 -11   5  -2    8.30    1.20 
 -11   5  -2    7.20    1.20 
 -11   5  -2    7.20    1.20 
  11  -5   2    7.60    1.60 
  11  -5   2    5.20    1.40 
  15   4  -2   17.60    2.00 
  15   4  -2   21.60    1.80 
 -15  -4   2   20.40    1.70 
 -15  -4   2   21.50    1.80 
  14   4  -2    0.60    1.00 
  14   4  -2    0.20    0.80 
 -14  -4   2   -0.20    0.70 
 -14  -4   2    0.40    0.70 
  13   4  -2   58.59    3.20 
  13   4  -2   52.49    2.90 
 -13  -4   2   58.89    2.90 
 -13  -4   2   52.69    2.70 
  12   4  -2   28.70    2.10 
  12   4  -2   28.90    1.90 
 -12  -4   2   29.00    1.90 
 -12  -4   2   29.00    1.70 
  11   4  -2   19.60    1.50 
  11   4  -2   18.40    1.60 
 -11  -4   2   20.70    1.50 
 -11  -4   2   20.70    1.30 
  10   4  -2    1.50    0.60 
  10   4  -2    1.80    0.80 
  10   4  -2    1.70    0.60 
 -10  -4   2    1.30    0.60 
 -10  -4   2    0.90    0.50 
   9   4  -2   46.40    2.20 
   9   4  -2   48.70    2.50 
   9   4  -2   46.40    2.30 
   9   4  -2   43.40    2.40 
  -9  -4   2   51.49    2.30 
  -9  -4   2   48.30    2.20 
   8   4  -2   28.00    1.50 
   8   4  -2   29.30    1.40 
   8   4  -2   28.20    1.70 
   8   4  -2   29.40    1.60 
  -8  -4   2   28.10    1.50 
  -8  -4   2   29.20    1.40 
  -8  -4   2   28.30    1.80 
   7   4  -2  158.18    6.10 
   7   4  -2  176.38    6.50 
   7   4  -2  161.38    6.40 
   7   4  -2  166.78    6.30 
   7   4  -2  162.68    6.20 
  -7  -4   2  154.58    6.50 
  -7  -4   2  166.28    6.30 
  -7  -4   2  166.18    6.30 
  -7  -4   2  165.48    6.10 
   6   4  -2   41.20    2.00 
   6   4  -2   37.00    1.70 
   6   4  -2   36.70    1.60 
   6   4  -2   41.10    1.70 
   6   4  -2   38.30    1.80 
  -6  -4   2   38.40    1.80 
  -6  -4   2   34.90    1.90 
  -6  -4   2   39.30    1.70 
  -6  -4   2   36.70    1.80 
   5   4  -2   67.39    2.90 
   5   4  -2   67.59    2.70 
   5   4  -2   63.69    2.50 
   5   4  -2   66.39    2.60 
   5   4  -2   66.39    2.70 
  -5  -4   2   67.19    2.60 
  -5  -4   2   64.19    2.90 
  -5  -4   2   70.09    2.70 
  -5  -4   2   67.19    2.70 
   4   4  -2   50.79    2.20 
   4   4  -2   49.00    1.80 
   4   4  -2   47.90    1.90 
   4   4  -2   49.10    2.00 
  -4  -4   2   47.00    2.00 
  -4  -4   2   49.10    2.00 
  -4  -4   2   45.90    2.10 
  -4  -4   2   47.20    2.00 
   3   4  -2    0.70    0.20 
   3   4  -2    0.60    0.20 
   3   4  -2    0.60    0.20 
   3   4  -2    0.60    0.30 
  -3  -4   2    0.70    0.30 
  -3  -4   2    0.80    0.30 
  -3  -4   2    0.40    0.20 
  -3  -4   2    0.20    0.30 
   2   4  -2  142.89    5.30 
   2   4  -2  142.19    5.20 
   2   4  -2  145.39    5.30 
   2   4  -2  147.49    5.30 
  -2  -4   2  140.89    5.40 
  -2  -4   2  140.89    5.30 
  -2  -4   2  143.19    5.30 
  -2  -4   2  139.89    5.20 
   1   4  -2  466.95   27.00 
   1   4  -2  476.25   36.90 
   1   4  -2  510.15   40.10 
   1   4  -2  463.05   25.60 
  -1  -4   2  476.65   27.20 
  -1  -4   2  509.55   26.60 
  -1  -4   2  474.25   39.20 
  -1  -4   2  454.55   36.60 
   0   4  -2  111.49    4.20 
   0   4  -2  104.99    4.10 
   0   4  -2  107.59    4.10 
   0   4  -2  109.89    4.10 
   0  -4   2  107.59    4.20 
   0  -4   2  106.89    4.10 
   0  -4   2  109.49    4.20 
   0  -4   2  106.69    4.10 
  -1   4  -2   69.39    2.80 
  -1   4  -2   67.99    2.70 
  -1   4  -2   63.89    2.70 
  -1   4  -2   69.49    2.80 
   1  -4   2   66.49    2.80 
   1  -4   2   66.29    2.80 
   1  -4   2   64.39    2.80 
  -2   4  -2   51.39    2.20 
  -2   4  -2   49.30    2.10 
  -2   4  -2   46.30    2.20 
  -2   4  -2   46.10    2.00 
   2  -4   2   46.90    2.10 
   2  -4   2   42.60    2.20 
   2  -4   2   46.50    2.10 
  -3   4  -2  522.85   19.00 
  -4   4  -2   23.60    1.50 
  -4   4  -2   23.00    1.40 
  -4   4  -2   25.30    1.40 
   4  -4   2   24.40    1.70 
   4  -4   2   23.90    1.40 
   4  -4   2   26.10    1.60 
   4  -4   2   23.70    1.40 
  -5   4  -2   78.09    3.50 
  -5   4  -2   82.89    3.60 
   5  -4   2   81.99    3.70 
   5  -4   2   85.99    3.90 
  -6   4  -2  195.18    7.60 
  -6   4  -2  196.98    7.70 
   6  -4   2  192.88    7.80 
   6  -4   2  197.48    8.00 
  -7   4  -2    3.20    0.70 
  -7   4  -2    3.10    0.80 
  -7   4  -2    2.40    0.70 
   7  -4   2    4.20    1.10 
   7  -4   2    1.90    1.00 
  -8   4  -2   24.60    1.60 
  -8   4  -2   21.40    1.70 
  -8   4  -2   23.90    1.70 
   8  -4   2   21.10    1.90 
   8  -4   2   24.20    1.90 
  -9   4  -2   39.60    2.20 
  -9   4  -2   37.90    2.30 
  -9   4  -2   42.40    2.40 
   9  -4   2   38.40    2.60 
   9  -4   2   36.60    2.50 
 -10   4  -2    5.60    1.10 
 -10   4  -2    7.60    1.00 
 -10   4  -2    5.80    1.10 
  10  -4   2    4.20    1.20 
  10  -4   2    5.50    1.30 
 -11   4  -2    6.70    1.20 
 -11   4  -2    6.70    1.00 
 -11   4  -2    7.40    1.20 
  11  -4   2    4.80    1.30 
 -12   4  -2    1.50    0.70 
 -12   4  -2   -0.10    0.80 
 -12   4  -2    0.30    0.70 
  12  -4   2    0.80    1.10 
  12  -4   2   -1.00    0.90 
  15   3  -2   -0.40    0.80 
  15   3  -2    2.10    1.00 
 -15  -3   2    0.50    0.80 
 -15  -3   2    1.80    0.90 
  14   3  -2    0.20    0.80 
  14   3  -2   -1.10    0.70 
 -14  -3   2    0.10    0.60 
 -14  -3   2    0.90    0.70 
  13   3  -2    5.50    1.10 
  13   3  -2    5.50    1.20 
 -13  -3   2    5.80    1.00 
 -13  -3   2    5.90    1.00 
  12   3  -2    1.40    0.80 
  12   3  -2    1.70    0.80 
 -12  -3   2    2.70    0.80 
 -12  -3   2    1.90    0.70 
  11   3  -2    4.60    0.90 
  11   3  -2    7.20    1.10 
 -11  -3   2    8.60    1.00 
 -11  -3   2    6.30    1.00 
  10   3  -2   87.89    4.00 
  10   3  -2   88.69    3.80 
  10   3  -2   79.79    3.70 
 -10  -3   2   90.29    3.80 
 -10  -3   2   92.59    3.70 
   9   3  -2   11.40    1.10 
   9   3  -2   11.90    1.20 
   9   3  -2   10.20    0.90 
  -9  -3   2    9.10    1.20 
  -9  -3   2   10.30    0.90 
  -9  -3   2   11.90    1.00 
   8   3  -2    6.40    0.70 
   8   3  -2    7.10    0.90 
   8   3  -2    8.70    0.90 
   8   3  -2    8.30    0.80 
  -8  -3   2    7.20    0.70 
  -8  -3   2    7.40    0.80 
  -8  -3   2    7.80    1.00 
   7   3  -2  178.38    6.60 
   7   3  -2  165.58    6.30 
   7   3  -2  172.98    6.30 
   7   3  -2  173.48    6.40 
   7   3  -2  159.58    6.50 
  -7  -3   2  162.38    6.50 
  -7  -3   2  171.88    6.30 
  -7  -3   2  158.48    6.40 
  -7  -3   2  168.48    6.70 
   6   3  -2  117.49    4.40 
   6   3  -2  111.59    4.60 
   6   3  -2  113.19    4.40 
   6   3  -2  112.39    4.50 
   6   3  -2  111.69    4.30 
  -6  -3   2  118.59    4.50 
  -6  -3   2  116.29    4.70 
  -6  -3   2  117.89    4.50 
  -6  -3   2  113.89    4.30 
   5   3  -2  613.94   31.50 
   5   3  -2  629.94   45.40 
   5   3  -2  598.84   44.90 
   5   3  -2  553.04   30.90 
  -5  -3   2  543.05   41.30 
  -5  -3   2  569.34   30.00 
  -5  -3   2  560.14   31.50 
  -5  -3   2  551.14   44.90 
   4   3  -2   50.79    2.10 
   4   3  -2   52.09    2.20 
   4   3  -2   48.70    2.00 
   4   3  -2   47.10    1.90 
   4   3  -2   52.39    2.00 
  -4  -3   2   50.09    2.00 
  -4  -3   2   50.79    2.20 
  -4  -3   2   50.39    2.10 
  -4  -3   2   50.49    2.10 
   3   3  -2   81.69    3.20 
   3   3  -2   84.69    3.20 
   3   3  -2   84.59    3.00 
   3   3  -2   84.89    3.30 
  -3  -3   2   83.29    3.10 
  -3  -3   2   83.59    3.30 
  -3  -3   2   86.39    3.20 
  -3  -3   2   82.89    3.20 
   2   3  -2 9645.54  366.16 
  -2  -3   2 9999.00  366.76 
   1   3  -2 1889.81   76.99 
   1   3  -2 2223.68   94.49 
   1   3  -2 1947.81   89.69 
   1   3  -2 2120.89   78.99 
  -1  -3   2 1758.42   76.79 
  -1  -3   2 2141.49   78.89 
  -1  -3   2 1780.82   88.49 
  -1  -3   2 2057.79   92.69 
   0   3  -2  447.96   34.60 
   0   3  -2  491.05   25.90 
   0   3  -2  409.46   34.90 
   0   3  -2  423.86   24.00 
   0  -3   2  425.16   24.90 
   0  -3   2  504.45   36.60 
   0  -3   2  461.45   24.80 
   0  -3   2  404.06   35.30 
  -1   3  -2 1451.65   82.89 
  -1   3  -2 1495.15   83.49 
  -1   3  -2 1303.87   62.89 
  -1   3  -2 1501.75   64.99 
   1  -3   2 1472.15   85.09 
   1  -3   2 1518.05   82.89 
   1  -3   2 1472.35   65.09 
   1  -3   2 1495.25   64.49 
  -2   3  -2  174.08    6.60 
   2  -3   2  171.98    6.90 
   2  -3   2  182.38    6.70 
   2  -3   2  171.08    6.50 
   2  -3   2  174.88    6.60 
  -3   3  -2   42.90    2.10 
  -3   3  -2   44.20    2.00 
  -3   3  -2   45.90    2.00 
   3  -3   2   46.40    2.10 
   3  -3   2   45.10    2.30 
   3  -3   2   43.70    2.10 
   3  -3   2   44.20    2.00 
  -4   3  -2  364.86   14.10 
   4  -3   2  380.86   14.10 
   4  -3   2  393.96   14.30 
   4  -3   2  389.36   14.00 
  -5   3  -2    7.70    0.90 
  -5   3  -2    8.30    0.90 
  -5   3  -2    9.40    1.10 
   5  -3   2   10.60    0.80 
   5  -3   2    9.10    1.20 
   5  -3   2    7.10    0.90 
   5  -3   2    9.10    1.00 
  -6   3  -2    0.20    0.50 
  -6   3  -2    1.30    0.50 
  -6   3  -2    0.90    0.50 
   6  -3   2    1.10    0.70 
   6  -3   2    0.40    0.60 
  -7   3  -2   74.49    3.30 
  -7   3  -2   76.69    3.50 
  -7   3  -2   77.39    3.40 
   7  -3   2   74.09    3.60 
   7  -3   2   82.39    3.90 
  -8   3  -2   67.99    3.30 
  -8   3  -2   71.79    3.20 
  -8   3  -2   67.99    3.20 
   8  -3   2   64.99    3.40 
   8  -3   2   68.99    3.60 
  -9   3  -2   45.30    2.60 
  -9   3  -2   47.60    2.40 
  -9   3  -2   47.10    2.50 
   9  -3   2   55.99    3.10 
   9  -3   2   49.30    2.80 
 -10   3  -2   97.89    4.30 
 -10   3  -2   87.09    4.30 
 -10   3  -2   95.89    4.10 
  10  -3   2   96.59    4.70 
  10  -3   2   95.09    4.60 
 -11   3  -2    0.70    0.70 
 -11   3  -2    1.50    0.80 
 -11   3  -2   -0.10    0.50 
  11  -3   2    0.60    1.00 
  11  -3   2   -0.40    0.90 
 -12   3  -2    6.90    1.20 
 -12   3  -2    7.00    1.10 
 -12   3  -2    6.70    1.20 
  12  -3   2    6.80    1.50 
  12  -3   2    7.40    1.50 
  15   2  -2    4.40    1.20 
  15   2  -2    6.00    1.30 
 -15  -2   2    4.40    1.00 
 -15  -2   2    6.30    1.20 
  14   2  -2    2.80    1.00 
  14   2  -2    6.00    1.20 
 -14  -2   2    3.40    0.90 
 -14  -2   2    2.50    0.90 
  13   2  -2   -0.20    0.80 
  13   2  -2    1.80    0.80 
 -13  -2   2    0.90    0.70 
 -13  -2   2    1.50    0.70 
  12   2  -2  109.79    4.90 
  12   2  -2  108.09    4.70 
 -12  -2   2  103.69    4.50 
 -12  -2   2  106.79    4.70 
  11   2  -2    9.60    1.30 
  11   2  -2   11.10    1.20 
 -11  -2   2   10.50    1.20 
 -11  -2   2    9.60    1.10 
 -11  -2   2    8.30    0.90 
  10   2  -2   10.60    1.20 
  10   2  -2   12.70    1.40 
 -10  -2   2   12.40    1.10 
 -10  -2   2   12.40    0.90 
 -10  -2   2   10.60    1.10 
   9   2  -2    2.70    0.60 
   9   2  -2    3.50    0.80 
   9   2  -2    2.10    0.60 
  -9  -2   2    0.90    0.80 
  -9  -2   2    1.90    0.60 
  -9  -2   2    2.60    0.50 
  -9  -2   2    2.40    0.60 
   8   2  -2   28.10    1.50 
   8   2  -2   25.70    1.40 
   8   2  -2   24.70    1.40 
   8   2  -2   25.70    1.60 
  -8  -2   2   26.70    1.50 
  -8  -2   2   23.40    1.70 
  -8  -2   2   26.50    1.30 
  -8  -2   2   27.20    1.40 
   7   2  -2   18.00    1.10 
   7   2  -2   19.80    1.30 
   7   2  -2   19.40    1.20 
   7   2  -2   18.60    1.20 
  -7  -2   2   20.90    1.30 
  -7  -2   2   21.00    1.10 
  -7  -2   2   19.60    1.40 
  -7  -2   2   19.80    1.20 
  -7  -2   2   19.50    1.10 
   6   2  -2   30.20    1.50 
   6   2  -2   32.50    1.60 
   6   2  -2   30.90    1.50 
   6   2  -2   32.40    1.50 
   6   2  -2   30.00    1.60 
  -6  -2   2   32.00    1.50 
  -6  -2   2   33.50    1.40 
  -6  -2   2   32.60    1.60 
  -6  -2   2   30.70    1.60 
  -6  -2   2   31.00    1.70 
   5   2  -2    9.60    0.80 
   5   2  -2    8.90    0.60 
   5   2  -2    9.40    0.70 
   5   2  -2    9.00    0.70 
   5   2  -2    8.20    0.60 
  -5  -2   2    9.70    0.70 
  -5  -2   2    8.90    0.70 
  -5  -2   2    8.60    0.60 
  -5  -2   2    8.70    0.80 
  -5  -2   2    8.70    0.50 
  -4  -2   2  215.08    8.00 
   3   2  -2 4308.77  150.18 
   3   2  -2 3983.60  161.38 
   3   2  -2 4306.47  163.68 
   3   2  -2 3716.93  148.99 
  -3  -2   2 4013.90  163.18 
  -3  -2   2 3860.91  149.69 
  -3  -2   2 4059.99  149.09 
  -3  -2   2 4179.88  161.28 
   2   2  -2 6047.60  218.08 
   2   2  -2 5937.31  226.78 
   2   2  -2 6517.65  228.98 
  -2  -2   2 6077.49  227.18 
  -2  -2   2 5664.43  227.28 
   1   2  -2  536.15   30.80 
   1   2  -2  555.94   30.10 
   1   2  -2  559.44   23.40 
   1   2  -2  569.04   24.00 
  -1  -2   2  503.35   23.10 
  -1  -2   2  473.55   28.80 
  -1  -2   2  494.35   30.00 
  -1  -2   2  550.24   23.70 
   0   2  -2   15.60    0.70 
   0   2  -2   14.70    0.70 
   0   2  -2   15.60    0.70 
   0   2  -2   16.60    0.70 
   0  -2   2   13.70    0.70 
   0  -2   2   14.50    0.70 
   0  -2   2   16.50    0.80 
   0  -2   2   15.00    0.70 
  -1   2  -2  130.19    4.80 
  -1   2  -2  131.29    4.90 
   1  -2   2  131.19    4.90 
  -2   2  -2    3.20    0.50 
  -2   2  -2    3.10    0.40 
  -2   2  -2    2.00    0.40 
   2  -2   2    1.90    0.40 
   2  -2   2    2.80    0.40 
   2  -2   2    1.40    0.50 
   2  -2   2    3.30    0.50 
  -3   2  -2   18.00    1.00 
  -3   2  -2   16.30    1.00 
  -3   2  -2   17.20    0.90 
   3  -2   2   16.10    1.00 
   3  -2   2   15.70    1.00 
   3  -2   2   15.50    0.90 
   3  -2   2   15.20    1.10 
  -4   2  -2    1.80    0.60 
  -4   2  -2    1.60    0.40 
  -4   2  -2    0.50    0.40 
  -4   2  -2    1.10    0.50 
   4  -2   2    1.30    0.40 
   4  -2   2    0.80    0.40 
   4  -2   2    1.50    0.50 
   4  -2   2    1.10    0.60 
  -5   2  -2   77.29    3.70 
  -5   2  -2   82.89    3.20 
  -5   2  -2   84.39    3.30 
  -5   2  -2   75.59    3.40 
  -5   2  -2   75.99    3.30 
   5  -2   2   80.79    3.60 
   5  -2   2   74.69    3.40 
   5  -2   2   81.59    3.50 
   5  -2   2   76.89    3.30 
  -6   2  -2    1.00    0.60 
  -6   2  -2    2.20    0.50 
  -6   2  -2    1.70    0.40 
  -6   2  -2    2.70    0.60 
  -6   2  -2    2.30    0.80 
   6  -2   2    1.30    0.50 
   6  -2   2    2.40    0.70 
  -7   2  -2   28.30    1.60 
  -7   2  -2   29.30    1.60 
  -7   2  -2   23.30    1.90 
  -7   2  -2   28.60    1.70 
   7  -2   2   26.50    1.80 
   7  -2   2   27.30    1.90 
  -8   2  -2   16.70    1.20 
  -8   2  -2   14.60    1.20 
  -8   2  -2   14.30    1.30 
   8  -2   2   15.70    1.70 
   8  -2   2   14.60    1.50 
  -9   2  -2   24.50    1.60 
  -9   2  -2   21.90    1.40 
  -9   2  -2   22.20    1.60 
   9  -2   2   25.80    1.90 
   9  -2   2   23.70    2.00 
 -10   2  -2    5.00    0.80 
 -10   2  -2    4.90    0.90 
 -10   2  -2    5.50    1.00 
  10  -2   2    6.70    1.30 
  10  -2   2    5.40    1.20 
 -11   2  -2    2.00    0.70 
 -11   2  -2    2.30    0.80 
 -11   2  -2    0.50    0.70 
  11  -2   2    1.30    1.00 
  11  -2   2    1.60    0.90 
 -12   2  -2    5.60    1.00 
 -12   2  -2    7.80    1.20 
 -12   2  -2    7.30    1.20 
  12  -2   2    5.40    1.30 
  12  -2   2    7.70    1.40 
 -13   2  -2    1.80    0.80 
 -13   2  -2    2.50    0.80 
  13  -2   2    3.80    1.20 
  13  -2   2    0.50    1.10 
  14   1  -2    4.10    1.10 
  14   1  -2    4.70    1.10 
 -14  -1   2    5.60    1.10 
 -14  -1   2    5.90    1.10 
  13   1  -2    1.90    0.90 
  13   1  -2    1.20    0.90 
 -13  -1   2    1.70    0.80 
 -13  -1   2    3.10    0.90 
  12   1  -2   67.39    3.50 
  12   1  -2   69.59    3.50 
 -12  -1   2   70.99    3.30 
 -12  -1   2   69.39    3.40 
 -12  -1   2   75.19    3.40 
  11   1  -2    0.40    0.70 
  11   1  -2    1.00    0.70 
 -11  -1   2    0.30    0.70 
 -11  -1   2   -0.20    0.50 
 -11  -1   2    0.00    0.50 
  10   1  -2   12.90    1.40 
  10   1  -2   13.60    1.30 
 -10  -1   2   12.50    1.30 
 -10  -1   2   14.50    1.20 
 -10  -1   2   12.90    1.10 
   9   1  -2    5.00    0.80 
   9   1  -2    5.20    0.90 
  -9  -1   2    3.30    0.90 
  -9  -1   2    6.10    0.80 
  -9  -1   2    5.30    0.70 
  -9  -1   2    6.70    0.80 
   8   1  -2    5.80    0.80 
   8   1  -2    5.30    0.70 
   8   1  -2    6.60    0.90 
   8   1  -2    3.90    0.70 
  -8  -1   2    5.70    1.00 
  -8  -1   2    5.20    0.70 
  -8  -1   2    4.70    0.80 
  -8  -1   2    6.40    0.70 
   7   1  -2   56.49    2.60 
   7   1  -2   55.59    2.50 
   7   1  -2   59.49    2.50 
   7   1  -2   56.89    2.50 
  -7  -1   2   57.59    2.40 
  -7  -1   2   56.99    2.70 
  -7  -1   2   56.89    2.60 
  -7  -1   2   59.89    2.50 
  -7  -1   2   53.49    2.60 
   6   1  -2   35.20    1.60 
   6   1  -2   33.80    1.60 
   6   1  -2   32.40    1.60 
   6   1  -2   35.40    1.70 
  -6  -1   2   33.80    1.80 
  -6  -1   2   31.40    1.60 
  -6  -1   2   32.30    1.70 
  -6  -1   2   35.20    1.60 
  -6  -1   2   33.20    1.70 
   5   1  -2   80.09    3.00 
   5   1  -2   76.99    3.10 
   5   1  -2   74.49    3.00 
   5   1  -2   71.19    3.00 
  -5  -1   2   74.19    3.10 
  -5  -1   2   76.69    3.10 
  -5  -1   2   77.49    3.10 
  -5  -1   2   78.49    3.00 
  -5  -1   2   73.39    3.00 
   4   1  -2  584.04   41.50 
   4   1  -2  575.54   42.80 
   4   1  -2  579.44   30.40 
   4   1  -2  596.54   29.80 
  -4  -1   2  605.24   44.40 
  -4  -1   2  661.03   42.10 
  -4  -1   2  582.94   30.90 
  -4  -1   2  498.45   27.90 
   3   1  -2   -0.40    0.20 
   3   1  -2    0.20    0.20 
   3   1  -2    0.30    0.20 
   3   1  -2    0.50    0.20 
   3   1  -2   -0.60    0.20 
  -3  -1   2   -0.20    0.20 
  -3  -1   2   -0.10    0.20 
  -3  -1   2    0.40    0.20 
  -3  -1   2    0.30    0.20 
  -3  -1   2   -0.40    0.20 
   2   1  -2   69.59    2.60 
   2   1  -2   66.89    2.50 
   2   1  -2   64.39    2.60 
   2   1  -2   71.49    2.50 
   2   1  -2   67.39    2.50 
  -2  -1   2   68.09    2.50 
  -2  -1   2   67.89    2.50 
  -2  -1   2   65.39    2.50 
  -2  -1   2   69.99    2.60 
  -2  -1   2   68.39    2.60 
   1   1  -2  942.01   35.20 
   1   1  -2  936.41   35.30 
   1   1  -2 1028.30   40.00 
   1   1  -2  955.10   39.20 
  -1  -1   2  937.81   39.20 
  -1  -1   2  878.01   35.10 
  -1  -1   2  906.91   35.20 
  -1  -1   2  905.81   39.30 
   0   1  -2  278.57   13.20 
   0   1  -2  263.47   12.90 
   0   1  -2  257.57   17.50 
   0   1  -2  259.97   17.60 
   0  -1   2  261.77   17.40 
   0  -1   2  255.67   13.00 
   0  -1   2  259.37   12.70 
   0  -1   2  267.27   18.30 
  -1   1  -2 1091.69   58.19 
  -1   1  -2 1254.27   48.10 
  -1   1  -2 1212.08   58.99 
  -1   1  -2 1132.69   47.70 
   1  -1   2 1105.39   47.40 
   1  -1   2 1187.88   59.39 
   1  -1   2 1102.39   57.29 
   1  -1   2 1100.59   47.20 
  -2   1  -2 1597.04   84.89 
  -2   1  -2 1548.74   68.49 
  -2   1  -2 1721.13   68.49 
  -2   1  -2 1777.42   84.79 
   2  -1   2 1629.04   68.49 
   2  -1   2 1730.23   85.59 
   2  -1   2 1636.44   83.89 
   2  -1   2 1620.64   68.49 
  -3   1  -2   34.90    1.50 
  -3   1  -2   33.20    1.60 
  -3   1  -2   34.50    1.40 
  -3   1  -2   33.20    1.50 
  -3   1  -2   37.30    1.80 
   3  -1   2   36.40    1.50 
   3  -1   2   32.90    1.60 
   3  -1   2   33.90    1.60 
   3  -1   2   35.40    1.80 
  -4   1  -2    3.20    0.70 
  -4   1  -2    3.50    0.40 
  -4   1  -2    3.00    0.60 
  -4   1  -2    2.80    0.50 
  -4   1  -2    3.00    0.50 
   4  -1   2    1.40    0.60 
   4  -1   2    2.50    0.40 
   4  -1   2    2.50    0.50 
   4  -1   2    2.80    0.60 
  -5   1  -2  184.08    7.40 
  -5   1  -2  185.38    7.10 
  -5   1  -2  194.58    7.00 
  -5   1  -2  191.28    7.00 
  -5   1  -2  187.18    7.20 
   5  -1   2  182.78    7.10 
   5  -1   2  189.38    7.40 
   5  -1   2  188.98    7.20 
   5  -1   2  183.78    7.20 
  -6   1  -2   15.00    1.30 
  -6   1  -2   14.80    1.00 
  -6   1  -2   17.50    1.10 
  -6   1  -2   14.60    1.20 
  -6   1  -2   15.90    0.90 
   6  -1   2   16.80    1.40 
   6  -1   2   15.50    1.00 
   6  -1   2   14.90    1.10 
   6  -1   2   15.80    1.20 
  -7   1  -2    0.80    0.40 
  -7   1  -2    0.10    0.40 
  -7   1  -2    0.00    0.60 
  -7   1  -2    0.40    0.40 
   7  -1   2    0.80    0.60 
   7  -1   2    1.40    0.70 
  -8   1  -2   55.09    2.60 
  -8   1  -2   53.09    2.50 
  -8   1  -2   54.99    2.40 
   8  -1   2   52.79    3.00 
   8  -1   2   49.20    2.70 
  -9   1  -2    5.10    0.80 
  -9   1  -2    3.40    0.80 
  -9   1  -2    3.40    0.70 
   9  -1   2    4.30    1.00 
   9  -1   2    3.40    1.00 
 -10   1  -2   -0.30    0.50 
 -10   1  -2    0.00    0.60 
 -10   1  -2   -0.10    0.60 
  10  -1   2   -0.50    0.80 
  10  -1   2   -0.80    0.70 
 -11   1  -2   36.00    2.10 
 -11   1  -2   35.10    2.00 
 -11   1  -2   30.50    2.00 
  11  -1   2   32.80    2.30 
  11  -1   2   37.70    2.50 
 -12   1  -2    2.80    0.70 
 -12   1  -2    1.60    0.80 
  12  -1   2    1.10    1.10 
  12  -1   2    2.90    1.00 
 -13   1  -2    2.50    0.90 
 -13   1  -2    3.10    0.80 
  13  -1   2    1.20    1.20 
  13  -1   2    2.00    1.00 
  14   0  -2    0.30    0.90 
  14   0  -2    0.60    0.80 
 -14   0   2   -0.10    0.70 
 -14   0   2    1.40    0.80 
  13   0  -2    5.10    1.20 
  13   0  -2    3.90    1.00 
 -13   0   2    4.60    1.00 
 -13   0   2    5.00    1.00 
 -13   0   2    4.70    0.90 
  12   0  -2    0.20    0.80 
  12   0  -2    1.70    0.80 
 -12   0   2    0.20    0.60 
 -12   0   2   -0.20    0.60 
 -12   0   2    0.00    0.60 
  11   0  -2    0.20    0.50 
  11   0  -2    0.20    0.70 
 -11   0   2   -1.20    0.50 
 -11   0   2    0.60    0.60 
 -11   0   2    0.30    0.60 
  10   0  -2   18.50    1.50 
  10   0  -2   19.30    1.40 
 -10   0   2   17.90    1.40 
 -10   0   2   19.30    1.50 
 -10   0   2   19.50    2.20 
 -10   0   2   19.70    1.40 
   9   0  -2    0.50    0.60 
   9   0  -2    1.20    0.60 
  -9   0   2    1.10    0.80 
  -9   0   2    0.50    0.50 
  -9   0   2    0.50    0.50 
  -9   0   2    0.80    0.60 
   8   0  -2    7.50    0.90 
   8   0  -2    7.20    0.90 
   8   0  -2    5.70    0.80 
   8   0  -2    6.80    0.90 
  -8   0   2    6.50    1.00 
  -8   0   2    6.30    0.80 
  -8   0   2    6.70    0.90 
  -8   0   2    9.20    0.90 
   7   0  -2    1.10    0.50 
   7   0  -2    1.90    0.50 
   7   0  -2    1.20    0.50 
   7   0  -2    1.70    0.50 
  -7   0   2    1.20    0.60 
  -7   0   2    1.20    0.50 
  -7   0   2    0.80    0.50 
  -7   0   2    1.30    0.40 
  -7   0   2    1.50    0.60 
   6   0  -2    6.90    0.70 
   6   0  -2    8.00    0.80 
   6   0  -2    7.80    0.80 
   6   0  -2    8.00    0.80 
  -6   0   2    8.70    0.90 
  -6   0   2    5.90    0.80 
  -6   0   2    7.70    0.80 
  -6   0   2    5.50    0.70 
  -6   0   2    6.80    0.70 
   5   0  -2   10.10    0.80 
   5   0  -2    9.20    0.70 
   5   0  -2    9.50    0.70 
   5   0  -2    8.80    0.70 
  -5   0   2    9.40    0.70 
  -5   0   2   10.00    0.80 
  -5   0   2    9.50    0.70 
  -5   0   2    9.20    0.80 
  -5   0   2    8.50    0.80 
   4   0  -2  188.08    7.00 
   4   0  -2  195.48    7.00 
   4   0  -2  183.88    7.00 
  -4   0   2  190.98    7.10 
  -4   0   2  190.08    7.10 
  -4   0   2  191.98    7.00 
  -4   0   2  187.28    7.00 
  -4   0   2  191.28    7.00 
   3   0  -2    7.00    0.50 
   3   0  -2    7.80    0.50 
   3   0  -2    7.40    0.50 
   3   0  -2    7.50    0.50 
  -3   0   2    7.30    0.60 
  -3   0   2    7.00    0.50 
  -3   0   2    8.10    0.50 
  -3   0   2    7.30    0.50 
  -3   0   2    7.80    0.50 
   2   0  -2  446.46   28.40 
   2   0  -2  450.55   20.90 
   2   0  -2  426.36   21.00 
   2   0  -2  448.66   28.90 
  -2   0   2  419.76   20.30 
  -2   0   2  461.65   28.10 
  -2   0   2  427.16   21.30 
  -2   0   2  403.16   28.80 
   1   0  -2  129.99    6.80 
   1   0  -2  120.79    9.30 
   1   0  -2  127.09    6.60 
   1   0  -2  124.39    9.50 
  -1   0   2  114.19    6.70 
  -1   0   2  114.19    8.90 
  -1   0   2  117.79    9.70 
  -1   0   2  130.69    6.60 
   0   0   2    8.30    0.50 
  -1   0  -2    5.60    0.30 
  -1   0  -2    5.80    0.50 
  -1   0  -2    5.40    0.30 
   1   0   2    5.80    0.40 
   1   0   2    5.80    0.20 
   1   0   2    4.90    0.50 
   1   0   2    5.90    0.30 
  -2   0  -2 4874.31  196.18 
  -2   0  -2 4987.90  193.18 
  -2   0  -2 4810.32  180.58 
  -2   0  -2 4983.40  179.68 
   2   0   2 4764.12  193.28 
   2   0   2 5062.59  180.18 
   2   0   2 4823.02  194.08 
   2   0   2 4801.22  180.08 
  -3   0  -2  147.19    5.40 
  -3   0  -2  143.79    5.60 
   3   0   2  141.29    5.40 
   3   0   2  144.09    5.60 
  -4   0  -2   25.40    1.20 
  -4   0  -2   26.60    1.40 
  -4   0  -2   25.40    1.10 
  -4   0  -2   27.80    1.20 
  -4   0  -2   25.80    1.50 
   4   0   2   27.40    1.40 
   4   0   2   26.10    1.30 
   4   0   2   28.70    1.60 
   4   0   2   24.40    1.30 
  -5   0  -2  105.79    4.00 
  -5   0  -2  101.19    4.20 
  -5   0  -2  106.29    4.10 
  -5   0  -2  104.89    4.50 
  -5   0  -2  105.49    4.00 
   5   0   2   97.09    4.10 
   5   0   2  104.39    4.20 
   5   0   2  103.69    4.10 
   5   0   2  109.09    4.40 
  -6   0  -2   27.10    1.40 
  -6   0  -2   27.90    1.40 
  -6   0  -2   25.50    1.50 
  -6   0  -2   27.30    1.80 
  -6   0  -2   28.30    1.30 
   6   0   2   27.50    1.40 
   6   0   2   30.80    1.80 
   6   0   2   23.30    1.40 
   6   0   2   27.30    1.50 
  -7   0  -2    8.20    1.20 
  -7   0  -2    7.70    0.70 
  -7   0  -2    8.70    0.80 
  -7   0  -2    8.50    0.80 
   7   0   2    8.40    0.90 
   7   0   2    8.90    1.20 
   7   0   2    8.40    1.00 
  -8   0  -2    9.30    1.00 
  -8   0  -2    9.90    0.90 
  -8   0  -2   10.50    1.40 
  -8   0  -2   10.20    0.80 
   8   0   2   10.20    1.10 
   8   0   2    8.30    1.20 
  -9   0  -2    1.20    0.50 
  -9   0  -2    0.20    0.40 
  -9   0  -2    0.10    0.50 
   9   0   2   -0.70    0.60 
   9   0   2    0.40    0.70 
 -10   0  -2  133.29    5.50 
 -10   0  -2  138.89    5.50 
 -10   0  -2  133.89    5.40 
  10   0   2  136.59    5.80 
  10   0   2  131.09    6.00 
 -11   0  -2   12.70    1.20 
 -11   0  -2   12.20    1.30 
  11   0   2   12.00    1.60 
  11   0   2   12.90    1.50 
 -12   0  -2   -0.30    0.60 
 -12   0  -2   -0.20    0.60 
  12   0   2    0.50    0.90 
  12   0   2    1.00    0.80 
 -13   0  -2    0.50    0.70 
 -13   0  -2    0.90    0.70 
  13   0   2    0.40    0.90 
  13   0   2    0.60    0.90 
 -14   0  -2    1.40    0.80 
 -14   0  -2    2.20    0.90 
  14   0   2    2.80    1.10 
  14   0   2    0.80    1.10 
  13  -1  -2    1.90    0.90 
  13  -1  -2    1.80    1.00 
 -13   1   2    3.30    0.90 
 -13   1   2    1.40    0.90 
 -13   1   2    2.50    1.00 
  12  -1  -2    1.30    0.90 
  12  -1  -2    0.20    0.70 
 -12   1   2    1.70    0.80 
 -12   1   2    0.40    0.70 
 -12   1   2   -0.80    0.60 
  11  -1  -2   10.00    1.30 
  11  -1  -2   11.00    1.30 
 -11   1   2   10.40    1.30 
 -11   1   2    8.90    1.20 
 -11   1   2   10.10    1.20 
  10  -1  -2   -0.80    0.60 
  10  -1  -2   -0.20    0.60 
 -10   1   2   -0.80    0.50 
 -10   1   2   -0.60    0.60 
 -10   1   2   -0.30    0.60 
 -10   1   2    0.70    0.70 
   9  -1  -2   17.40    1.30 
   9  -1  -2   14.40    1.40 
  -9   1   2   16.40    1.50 
  -9   1   2   15.10    1.40 
  -9   1   2   15.00    1.30 
  -9   1   2   13.70    1.20 
   8  -1  -2   60.79    2.90 
   8  -1  -2   65.79    3.00 
  -8   1   2   67.69    3.00 
  -8   1   2   60.89    3.00 
  -8   1   2   64.49    2.90 
  -8   1   2   61.19    3.10 
   7  -1  -2   81.19    3.60 
   7  -1  -2   93.59    3.70 
   7  -1  -2   82.69    3.60 
   7  -1  -2   81.09    3.60 
  -7   1   2   84.99    3.70 
  -7   1   2   87.59    3.60 
  -7   1   2   79.29    3.70 
  -7   1   2   87.89    3.60 
   6  -1  -2   12.40    0.90 
   6  -1  -2   14.30    1.00 
   6  -1  -2   12.80    1.00 
   6  -1  -2   13.80    1.00 
  -6   1   2   11.20    1.00 
  -6   1   2   12.60    0.90 
  -6   1   2   14.30    1.10 
  -6   1   2   13.50    0.90 
  -6   1   2   13.50    1.00 
   5  -1  -2  204.58    7.70 
   5  -1  -2  207.98    7.70 
   5  -1  -2  210.78    7.80 
   5  -1  -2  213.28    7.80 
  -5   1   2  205.88    7.80 
  -5   1   2  211.48    7.80 
  -5   1   2  204.78    7.80 
  -5   1   2  199.58    7.80 
   4  -1  -2   82.69    3.30 
   4  -1  -2   89.59    3.30 
   4  -1  -2   84.59    3.40 
   4  -1  -2   84.29    3.20 
  -4   1   2   81.99    3.30 
  -4   1   2   83.19    3.40 
  -4   1   2   77.79    3.30 
  -4   1   2   81.99    3.30 
   3  -1  -2  103.49    3.80 
   3  -1  -2  100.79    3.70 
   3  -1  -2  102.69    3.90 
   3  -1  -2  103.69    3.80 
  -3   1   2   97.89    3.80 
  -3   1   2   96.29    3.70 
  -3   1   2   98.99    3.80 
  -3   1   2   92.09    3.80 
   2  -1  -2  140.89    5.60 
  -2   1   2  164.68    5.50 
   1  -1  -2 2889.31  116.79 
   1  -1  -2 2910.31  105.89 
   1  -1  -2 2921.21  115.09 
   1  -1  -2 2854.31  106.09 
  -1   1   2 2869.71  115.09 
  -1   1   2 2799.52  105.69 
  -1   1   2 2747.82  115.79 
  -1   1   2 2750.72  105.69 
   0  -1  -2  384.16   20.40 
   0  -1  -2  380.06   16.30 
   0  -1  -2  379.16   16.10 
   0  -1  -2  391.46   20.00 
   0   1   2  428.56   16.30 
   0   1   2  356.56   16.20 
   0   1   2  369.06   19.80 
   0   1   2  362.26   20.10 
  -1  -1  -2  979.70   42.50 
  -1  -1  -2  986.90   36.70 
  -1  -1  -2  919.91   41.40 
  -1  -1  -2  943.81   36.30 
   1   1   2  948.51   36.50 
   1   1   2  934.31   42.00 
   1   1   2  894.11   36.20 
   1   1   2  905.81   41.30 
  -2  -1  -2   18.20    0.80 
  -2  -1  -2   18.70    1.00 
  -2  -1  -2   17.00    0.70 
  -2  -1  -2   17.70    0.70 
   2   1   2   13.90    0.80 
   2   1   2   17.10    1.00 
   2   1   2   16.40    0.70 
   2   1   2   16.80    0.70 
  -3  -1  -2   21.80    1.10 
  -3  -1  -2   22.60    1.00 
  -3  -1  -2   22.80    0.90 
  -3  -1  -2   20.10    1.30 
   3   1   2   23.80    1.00 
   3   1   2   22.80    1.00 
   3   1   2   21.70    1.30 
   3   1   2   23.20    1.00 
   3   1   2   22.20    1.10 
  -4  -1  -2    0.50    0.20 
  -4  -1  -2    0.80    0.30 
  -4  -1  -2   -0.10    0.30 
  -4  -1  -2    0.50    0.20 
   4   1   2    0.30    0.20 
   4   1   2    0.20    0.20 
   4   1   2    0.50    0.30 
   4   1   2    0.20    0.20 
   4   1   2    0.40    0.40 
  -5  -1  -2  298.97   11.50 
  -5  -1  -2  309.27   11.20 
   5   1   2  305.67   11.40 
  -6  -1  -2  176.78    6.50 
  -6  -1  -2  163.88    7.00 
  -6  -1  -2  167.88    6.40 
  -6  -1  -2  177.08    6.70 
   6   1   2  174.48    6.60 
   6   1   2  175.48    6.70 
   6   1   2  180.28    7.00 
   6   1   2  173.48    6.60 
   6   1   2  178.18    6.60 
  -7  -1  -2   26.30    1.30 
  -7  -1  -2   27.50    1.30 
  -7  -1  -2   27.30    1.60 
  -7  -1  -2   24.90    1.80 
   7   1   2   24.90    1.40 
   7   1   2   25.90    1.70 
   7   1   2   23.60    1.40 
   7   1   2   26.20    1.50 
  -8  -1  -2   40.90    1.90 
  -8  -1  -2   39.50    1.90 
  -8  -1  -2   35.60    2.40 
   8   1   2   42.90    2.20 
   8   1   2   40.50    2.30 
  -9  -1  -2    5.20    0.70 
  -9  -1  -2    7.40    0.80 
   9   1   2    6.50    1.00 
   9   1   2    5.90    1.10 
 -10  -1  -2   26.80    1.50 
 -10  -1  -2   24.60    1.50 
  10   1   2   22.30    1.70 
  10   1   2   28.40    2.10 
 -11  -1  -2   13.40    1.20 
 -11  -1  -2   16.60    1.20 
  11   1   2   14.10    1.60 
  11   1   2   12.00    1.60 
 -12  -1  -2   -0.30    0.50 
 -12  -1  -2    0.30    0.60 
  12   1   2    0.00    0.80 
  12   1   2    0.20    0.80 
 -13  -1  -2   16.30    1.50 
 -13  -1  -2   18.30    1.40 
  13   1   2   14.60    1.90 
  13   1   2   21.00    1.90 
 -14  -1  -2    5.60    1.00 
 -14  -1  -2    4.10    1.00 
  14   1   2    6.20    1.50 
  14   1   2    2.30    1.10 
  13  -2  -2   -0.50    0.90 
  13  -2  -2    0.80    0.90 
 -13   2   2    0.10    0.70 
 -13   2   2    0.50    0.80 
 -13   2   2    1.80    0.90 
  12  -2  -2    1.30    0.90 
  12  -2  -2    2.30    0.90 
 -12   2   2    1.10    0.80 
 -12   2   2    2.30    0.90 
 -12   2   2    3.50    1.00 
  11  -2  -2    2.90    0.90 
  11  -2  -2    3.90    0.90 
 -11   2   2    1.40    0.80 
 -11   2   2    3.50    0.90 
 -11   2   2    3.40    0.90 
  10  -2  -2    1.10    0.80 
  10  -2  -2    1.30    0.70 
 -10   2   2    1.00    0.70 
 -10   2   2    0.90    0.70 
 -10   2   2    0.30    0.70 
 -10   2   2    1.40    0.70 
   9  -2  -2   26.40    1.70 
   9  -2  -2   28.10    1.80 
  -9   2   2   27.80    1.70 
  -9   2   2   29.40    1.90 
  -9   2   2   24.30    1.90 
  -9   2   2   27.10    1.80 
   8  -2  -2    2.40    0.70 
   8  -2  -2    3.70    0.80 
  -8   2   2    2.40    0.80 
  -8   2   2    2.40    0.70 
  -8   2   2    2.90    0.80 
  -8   2   2    1.50    0.70 
   7  -2  -2    5.50    0.80 
   7  -2  -2    4.70    0.80 
   7  -2  -2    5.50    0.80 
  -7   2   2    5.80    0.90 
  -7   2   2    5.80    0.90 
  -7   2   2    4.00    0.80 
  -7   2   2    4.60    0.80 
   6  -2  -2  118.29    4.50 
   6  -2  -2  106.69    4.60 
   6  -2  -2  110.89    4.60 
   6  -2  -2  114.79    4.60 
  -6   2   2  102.59    4.70 
  -6   2   2  114.99    4.70 
  -6   2   2  123.19    4.60 
  -6   2   2  112.99    4.60 
   5  -2  -2    3.50    0.60 
   5  -2  -2    2.70    0.50 
   5  -2  -2    3.60    0.50 
   5  -2  -2    3.70    0.60 
  -5   2   2    3.40    0.60 
  -5   2   2    3.00    0.60 
  -5   2   2    3.30    0.60 
  -5   2   2    3.00    0.60 
   4  -2  -2   60.29    2.70 
   4  -2  -2   64.39    2.70 
   4  -2  -2   62.49    2.50 
   4  -2  -2   59.29    2.60 
  -4   2   2   64.39    2.70 
  -4   2   2   62.59    2.60 
  -4   2   2   61.69    2.70 
  -4   2   2   62.89    2.60 
   3  -2  -2   45.20    2.10 
   3  -2  -2   47.30    2.00 
   3  -2  -2   49.80    1.90 
   3  -2  -2   47.20    2.10 
  -3   2   2   46.20    2.10 
  -3   2   2   51.49    2.10 
  -3   2   2   47.00    2.10 
   2  -2  -2  739.93   37.30 
   2  -2  -2  743.43   52.39 
   2  -2  -2  770.12   38.10 
   2  -2  -2  827.82   51.99 
  -2   2   2  746.33   37.50 
  -2   2   2  688.43   50.59 
  -2   2   2  747.83   37.50 
  -2   2   2  795.32   51.79 
   1  -2  -2   10.30    0.60 
   1  -2  -2   10.10    0.70 
   1  -2  -2   11.00    0.60 
   1  -2  -2   10.20    0.40 
  -1   2   2   11.40    0.60 
  -1   2   2   10.70    0.60 
  -1   2   2   10.40    0.60 
   0  -2  -2 1384.16   66.39 
   0  -2  -2 1414.36   56.69 
   0  -2  -2 1450.65   56.39 
   0  -2  -2 1396.66   65.29 
   0   2   2 1482.05   56.99 
   0   2   2 1462.75   65.59 
   0   2   2 1464.75   66.59 
   0   2   2 1404.26   55.99 
  -1  -2  -2   86.39    3.30 
  -1  -2  -2   90.39    3.30 
  -1  -2  -2   88.99    3.40 
   1   2   2   86.79    3.30 
   1   2   2   87.99    3.30 
   1   2   2   90.39    3.30 
  -2  -2  -2   12.20    0.70 
  -2  -2  -2   13.60    0.80 
  -2  -2  -2   14.70    0.70 
  -2  -2  -2   14.20    0.80 
   2   2   2   14.20    0.70 
   2   2   2   15.50    0.70 
   2   2   2   13.80    0.90 
   2   2   2   14.70    0.70 
  -3  -2  -2  217.08   14.10 
  -3  -2  -2  212.68   21.70 
  -3  -2  -2  228.58   21.10 
  -3  -2  -2  241.98   15.10 
   3   2   2  238.68   14.80 
   3   2   2  235.58   22.40 
   3   2   2  227.58   21.60 
   3   2   2  231.28   14.90 
  -4  -2  -2  712.93   47.10 
  -4  -2  -2  776.52   52.09 
  -4  -2  -2  683.23   34.80 
  -4  -2  -2  761.22   37.20 
   4   2   2  718.93   36.20 
   4   2   2  729.23   49.80 
   4   2   2  785.62   36.60 
   4   2   2  746.93   49.40 
  -5  -2  -2   18.30    0.90 
  -5  -2  -2   21.00    1.00 
  -5  -2  -2   17.90    1.30 
  -5  -2  -2   20.50    1.10 
   5   2   2   18.60    1.00 
   5   2   2   19.70    1.00 
   5   2   2   19.40    1.10 
   5   2   2   19.40    1.30 
   5   2   2   20.40    1.00 
  -6  -2  -2   71.69    2.80 
  -6  -2  -2   69.49    3.00 
  -6  -2  -2   67.89    3.20 
  -6  -2  -2   66.09    2.70 
   6   2   2   65.89    2.90 
   6   2   2   70.29    2.80 
   6   2   2   70.89    2.90 
   6   2   2   67.49    2.80 
   6   2   2   69.99    3.20 
  -7  -2  -2    3.40    0.50 
  -7  -2  -2    3.50    0.70 
  -7  -2  -2    2.00    0.60 
  -7  -2  -2    2.90    0.50 
   7   2   2    2.60    0.70 
   7   2   2    3.30    0.60 
   7   2   2    2.80    0.50 
   7   2   2    4.00    0.70 
   7   2   2    2.40    0.50 
  -8  -2  -2  108.39    4.10 
  -8  -2  -2  107.69    4.20 
  -8  -2  -2  102.39    4.80 
   8   2   2  105.09    4.30 
   8   2   2  100.19    4.30 
   8   2   2  104.69    4.40 
   8   2   2  104.59    4.60 
  -9  -2  -2  146.09    5.70 
  -9  -2  -2  143.59    5.60 
   9   2   2  148.29    5.90 
   9   2   2  145.29    6.20 
 -10  -2  -2   92.39    3.90 
 -10  -2  -2   94.59    3.90 
  10   2   2   94.79    4.20 
  10   2   2   94.79    4.50 
 -11  -2  -2  109.79    4.40 
 -11  -2  -2  105.69    4.40 
  11   2   2  102.89    5.00 
  11   2   2  104.99    4.70 
 -12  -2  -2    9.20    1.10 
 -12  -2  -2    7.20    1.00 
  12   2   2    8.70    1.50 
  12   2   2    6.90    1.20 
 -13  -2  -2   -0.10    0.60 
 -13  -2  -2    0.70    0.60 
  13   2   2    0.60    1.00 
  13   2   2    0.70    0.80 
 -14  -2  -2    1.10    0.70 
 -14  -2  -2    1.20    0.70 
  14   2   2    1.70    1.10 
  14   2   2    1.80    1.00 
 -15  -2  -2    0.40    0.80 
 -15  -2  -2    1.00    0.70 
  15   2   2    0.00    1.00 
  15   2   2    0.60    1.00 
  12  -3  -2   -0.50    0.90 
  12  -3  -2    2.10    0.80 
 -12   3   2    0.50    0.70 
 -12   3   2    1.50    0.90 
 -12   3   2    2.50    0.90 
  11  -3  -2    3.10    1.00 
  11  -3  -2    1.90    0.80 
 -11   3   2    0.90    0.80 
 -11   3   2    2.00    0.80 
 -11   3   2    1.60    0.80 
  10  -3  -2   44.00    2.50 
 -10   3   2   42.10    2.50 
 -10   3   2   41.60    2.40 
 -10   3   2   42.80    2.50 
   9  -3  -2    1.80    0.80 
   9  -3  -2    0.70    0.60 
  -9   3   2    0.10    0.70 
  -9   3   2    0.70    0.60 
  -9   3   2    1.10    0.70 
   8  -3  -2  758.22   27.80 
   8  -3  -2  771.62   27.60 
   7  -3  -2    1.60    0.60 
   7  -3  -2    1.50    0.70 
  -7   3   2    0.20    0.50 
  -7   3   2    0.80    0.50 
   6  -3  -2    6.10    0.80 
   6  -3  -2    4.30    0.80 
   6  -3  -2    5.60    0.80 
  -6   3   2    7.10    0.90 
  -6   3   2    5.40    0.90 
   5  -3  -2   40.90    2.00 
   5  -3  -2   40.70    2.10 
   5  -3  -2   42.30    2.00 
   5  -3  -2   41.30    2.10 
  -5   3   2   42.40    2.20 
  -5   3   2   44.20    2.10 
  -5   3   2   43.50    2.10 
   4  -3  -2  137.99    5.30 
   4  -3  -2  134.19    5.30 
   4  -3  -2  140.89    5.20 
   4  -3  -2  137.39    5.40 
  -4   3   2  133.59    5.40 
  -4   3   2  127.29    5.40 
  -4   3   2  136.79    5.30 
   3  -3  -2  605.84   54.69 
   3  -3  -2  547.95   34.70 
   3  -3  -2  598.34   36.40 
   3  -3  -2  700.03   54.99 
  -3   3   2  574.44   35.40 
  -3   3   2  565.54   50.99 
  -3   3   2  576.34   35.40 
  -3   3   2  539.35   51.09 
   2  -3  -2    6.20    0.60 
   2  -3  -2    5.50    0.50 
   2  -3  -2    6.80    0.70 
   2  -3  -2    5.70    0.50 
  -2   3   2    5.00    0.60 
  -2   3   2    6.20    0.70 
  -2   3   2    5.40    0.60 
   1  -3  -2 1249.88   54.99 
   1  -3  -2 1131.49   67.49 
   1  -3  -2 1293.47   74.19 
   1  -3  -2 1172.78   53.29 
  -1   3   2 1074.69   67.09 
  -1   3   2 1207.98   54.29 
  -1   3   2 1258.27   70.69 
  -1   3   2 1217.38   53.49 
   0  -3  -2  433.06   32.60 
   0  -3  -2  452.25   34.60 
   0  -3  -2  413.26   22.80 
   0  -3  -2  407.86   23.30 
   0   3   2  407.26   23.30 
   0   3   2  439.66   32.40 
   0   3   2  453.05   33.80 
   0   3   2  468.15   23.40 
  -1  -3  -2  195.68   19.70 
  -1  -3  -2  147.69   16.50 
  -1  -3  -2  205.18   13.10 
   1   3   2  186.28   12.80 
   1   3   2  197.98   19.60 
  -2  -3  -2  167.48   11.40 
  -2  -3  -2  197.78   19.10 
  -2  -3  -2  159.98   11.60 
  -2  -3  -2  156.48   16.70 
   2   3   2  172.48   11.70 
   2   3   2  169.18   11.70 
   2   3   2  163.18   17.20 
   2   3   2  180.58   18.00 
  -3  -3  -2  307.67   26.50 
  -3  -3  -2  275.77   24.70 
  -3  -3  -2  290.47   17.90 
  -3  -3  -2  303.37   17.80 
   3   3   2  322.77   18.10 
   3   3   2  297.87   26.20 
   3   3   2  279.77   17.70 
   3   3   2  335.47   26.70 
  -4  -3  -2   35.50    1.50 
  -4  -3  -2   35.10    1.50 
  -4  -3  -2   34.20    1.50 
  -4  -3  -2   34.30    1.80 
   4   3   2   32.00    1.50 
   4   3   2   34.10    1.40 
   4   3   2   34.70    1.40 
   4   3   2   35.30    1.70 
  -5  -3  -2  346.97   12.90 
  -6  -3  -2  239.88    8.90 
  -6  -3  -2  234.58    9.20 
   6   3   2  230.38    8.80 
   6   3   2  241.78    8.70 
   6   3   2  234.78    8.70 
   6   3   2  239.58    9.10 
   6   3   2  240.68    8.70 
  -7  -3  -2  104.49    4.00 
  -7  -3  -2   96.89    4.20 
  -7  -3  -2   97.79    4.50 
  -7  -3  -2  103.29    4.00 
   7   3   2  101.39    4.10 
   7   3   2  106.59    4.50 
   7   3   2   98.39    4.00 
   7   3   2  104.69    4.10 
   7   3   2  104.29    4.20 
  -8  -3  -2   28.90    1.90 
  -8  -3  -2   28.30    1.40 
  -8  -3  -2   28.10    1.40 
   8   3   2   26.40    1.50 
   8   3   2   27.80    1.60 
   8   3   2   26.00    1.50 
   8   3   2   25.20    1.70 
  -9  -3  -2    0.70    0.40 
  -9  -3  -2    0.40    0.50 
   9   3   2    0.50    0.60 
   9   3   2    2.00    0.60 
   9   3   2    2.50    0.80 
 -10  -3  -2   -0.50    0.40 
 -10  -3  -2    0.20    0.50 
  10   3   2   -0.20    0.60 
  10   3   2   -0.90    0.70 
 -11  -3  -2   11.80    1.10 
 -11  -3  -2   12.10    1.10 
  11   3   2   10.90    1.50 
  11   3   2   10.00    1.20 
 -12  -3  -2   19.40    1.40 
 -12  -3  -2   21.50    1.50 
  12   3   2   20.40    2.10 
  12   3   2   23.30    1.80 
 -13  -3  -2   56.19    2.70 
 -13  -3  -2   50.29    2.60 
  13   3   2   48.90    2.90 
  13   3   2   44.50    3.10 
 -14  -3  -2    2.40    0.80 
 -14  -3  -2    4.20    0.90 
  14   3   2    3.70    1.10 
  14   3   2    3.60    1.30 
 -15  -3  -2    2.00    0.80 
 -15  -3  -2    2.80    0.90 
  15   3   2    2.00    1.20 
  15   3   2    0.90    1.00 
  12  -4  -2    0.50    0.80 
  12  -4  -2   -0.50    0.80 
 -12   4   2    0.50    0.80 
 -12   4   2   -0.20    0.80 
 -12   4   2   -0.20    0.80 
  11  -4  -2    4.40    0.90 
  11  -4  -2    3.50    1.10 
 -11   4   2    4.50    1.10 
 -11   4   2    4.70    1.10 
 -11   4   2    2.20    0.90 
  10  -4  -2    1.20    0.70 
  10  -4  -2    1.80    0.90 
 -10   4   2    0.50    0.70 
 -10   4   2    2.80    1.00 
 -10   4   2    1.40    0.80 
   9  -4  -2    1.20    0.70 
   9  -4  -2    1.50    0.90 
  -9   4   2    2.60    0.90 
  -9   4   2    1.70    0.80 
  -9   4   2    2.40    0.90 
   8  -4  -2    2.70    0.70 
   8  -4  -2    2.30    0.80 
  -8   4   2    2.20    0.80 
  -8   4   2    2.30    0.80 
  -8   4   2    3.80    0.90 
   7  -4  -2  108.49    4.40 
   7  -4  -2   98.89    4.60 
  -7   4   2  107.49    4.60 
  -7   4   2  108.29    4.70 
   6  -4  -2  182.58    7.10 
   6  -4  -2  172.58    6.80 
  -6   4   2  170.38    7.10 
  -6   4   2  181.98    7.00 
   5  -4  -2    8.90    1.00 
   5  -4  -2    7.10    0.90 
   5  -4  -2    9.80    0.90 
  -5   4   2    8.20    1.00 
  -5   4   2   10.10    1.10 
   4  -4  -2   34.20    1.70 
   4  -4  -2   33.60    1.80 
   4  -4  -2   35.20    1.70 
   4  -4  -2   33.30    1.90 
  -4   4   2   37.40    1.90 
  -4   4   2   34.80    1.90 
  -4   4   2   35.90    1.80 
   3  -4  -2   -0.40    0.30 
   3  -4  -2    0.50    0.40 
   3  -4  -2    1.10    0.50 
   3  -4  -2    0.90    0.40 
  -3   4   2    0.50    0.40 
  -3   4   2    1.70    0.50 
  -3   4   2    0.30    0.40 
   2  -4  -2  113.59    4.40 
   2  -4  -2  116.99    4.60 
   2  -4  -2  115.09    4.60 
  -2   4   2  112.59    4.50 
  -2   4   2  111.99    4.50 
  -2   4   2  117.39    4.60 
   1  -4  -2    9.50    0.80 
   1  -4  -2    9.50    0.60 
   1  -4  -2    9.10    0.70 
   1  -4  -2   10.30    0.70 
  -1   4   2   10.70    0.80 
  -1   4   2   11.30    0.80 
  -1   4   2   10.30    0.80 
   0  -4  -2   95.99    3.70 
   0  -4  -2   94.49    3.70 
   0  -4  -2   90.19    3.50 
   0  -4  -2   88.79    3.60 
   0   4   2   93.89    3.60 
   0   4   2   96.99    3.70 
   0   4   2   88.79    3.60 
   0   4   2   95.09    3.70 
  -1  -4  -2   10.10    0.60 
  -1  -4  -2   10.80    0.80 
  -1  -4  -2    7.90    0.60 
  -1  -4  -2    9.40    0.60 
  -1  -4  -2    9.20    0.60 
   1   4   2    9.50    0.60 
   1   4   2    9.40    0.60 
   1   4   2    9.00    0.70 
   1   4   2    8.20    0.70 
   1   4   2    9.10    0.60 
  -2  -4  -2  371.16   20.30 
  -2  -4  -2  354.66   30.10 
  -2  -4  -2  292.37   27.10 
  -2  -4  -2  321.97   19.80 
   2   4   2  344.07   19.50 
   2   4   2  352.36   28.90 
   2   4   2  325.17   20.10 
   2   4   2  322.07   28.80 
  -3  -4  -2  374.86   32.20 
  -3  -4  -2  405.46   22.40 
  -3  -4  -2  386.06   22.20 
  -3  -4  -2  377.16   31.80 
   3   4   2  401.96   22.30 
   3   4   2  386.16   22.40 
   3   4   2  386.56   32.60 
   3   4   2  362.66   30.90 
  -4  -4  -2  730.03   37.10 
  -4  -4  -2  742.03   51.19 
  -4  -4  -2  805.22   51.09 
  -4  -4  -2  756.02   36.70 
   4   4   2  767.32   50.29 
   4   4   2  756.82   36.90 
   4   4   2  725.03   37.00 
   4   4   2  727.13   50.69 
  -5  -4  -2  135.19    5.40 
  -5  -4  -2  136.09    5.10 
  -5  -4  -2  135.09    5.10 
  -5  -4  -2  132.59    5.10 
   5   4   2  133.89    5.10 
   5   4   2  129.39    5.30 
   5   4   2  130.39    5.00 
   5   4   2  133.79    5.00 
  -6  -4  -2   46.30    2.00 
  -6  -4  -2   44.50    2.30 
  -6  -4  -2   43.00    2.00 
  -6  -4  -2   46.20    2.00 
   6   4   2   45.50    2.10 
   6   4   2   44.10    2.30 
   6   4   2   43.70    1.90 
   6   4   2   45.20    1.90 
  -7  -4  -2   24.00    1.30 
  -7  -4  -2   23.30    1.70 
  -7  -4  -2   23.70    1.40 
  -7  -4  -2   23.40    1.30 
   7   4   2   22.50    1.60 
   7   4   2   24.90    1.20 
   7   4   2   24.70    1.40 
   7   4   2   23.30    1.30 
   7   4   2   22.90    1.20 
  -8  -4  -2   59.49    2.60 
  -8  -4  -2   64.29    2.60 
   8   4   2   61.99    2.80 
   8   4   2   56.49    2.60 
   8   4   2   59.79    3.00 
   8   4   2   57.59    2.60 
  -9  -4  -2   21.30    1.30 
  -9  -4  -2   21.40    1.30 
   9   4   2   19.90    1.40 
   9   4   2   19.90    1.70 
   9   4   2   18.30    1.20 
 -10  -4  -2   95.69    4.00 
 -10  -4  -2   97.99    4.00 
  10   4   2  100.49    4.60 
  10   4   2   92.79    4.20 
 -11  -4  -2   -1.40    0.40 
 -11  -4  -2    0.60    0.60 
  11   4   2    0.00    0.60 
  11   4   2   -0.50    0.70 
 -12  -4  -2    4.70    0.80 
 -12  -4  -2    3.10    0.80 
  12   4   2    2.80    0.90 
  12   4   2    5.30    1.20 
 -13  -4  -2    5.90    1.00 
 -13  -4  -2    5.80    1.00 
  13   4   2    4.80    1.10 
  13   4   2    5.20    1.30 
 -14  -4  -2    9.10    1.20 
 -14  -4  -2    7.90    1.10 
  14   4   2    8.90    1.40 
  14   4   2    7.20    1.50 
 -15  -4  -2   -1.60    0.60 
 -15  -4  -2    0.30    0.80 
  15   4   2    1.00    1.20 
  15   4   2   -0.40    0.80 
  11  -5  -2    0.30    0.70 
  11  -5  -2    0.00    1.00 
 -11   5   2    1.60    0.90 
 -11   5   2   -0.50    0.80 
 -11   5   2    0.40    0.80 
  10  -5  -2   24.30    2.00 
  10  -5  -2   26.70    1.70 
 -10   5   2   22.40    1.90 
 -10   5   2   22.80    2.00 
 -10   5   2   25.20    2.00 
   9  -5  -2    2.90    1.00 
   9  -5  -2    3.30    0.80 
  -9   5   2    3.50    1.00 
  -9   5   2    2.50    0.80 
  -9   5   2    3.30    0.90 
   8  -5  -2   19.70    1.70 
   8  -5  -2   19.60    1.50 
  -8   5   2   22.80    1.70 
  -8   5   2   20.70    1.70 
   7  -5  -2    6.30    1.20 
   7  -5  -2    7.20    1.00 
  -7   5   2    6.10    1.10 
  -7   5   2    5.20    1.00 
   6  -5  -2   29.10    1.70 
   6  -5  -2   26.40    1.90 
  -6   5   2   26.80    1.80 
  -6   5   2   26.40    1.80 
   5  -5  -2  129.39    5.20 
   5  -5  -2  125.69    5.00 
  -5   5   2  123.69    5.20 
  -5   5   2  114.79    5.10 
   4  -5  -2    8.30    0.90 
   4  -5  -2    7.50    1.00 
   4  -5  -2    8.00    0.90 
  -4   5   2    7.10    0.90 
  -4   5   2    5.90    0.90 
   3  -5  -2   10.50    0.90 
   3  -5  -2   10.40    0.90 
   3  -5  -2   10.40    1.00 
   3  -5  -2   11.30    1.00 
  -3   5   2   11.00    1.10 
  -3   5   2   11.40    1.10 
  -3   5   2   11.90    1.00 
   2  -5  -2    1.20    0.50 
   2  -5  -2    0.80    0.40 
   2  -5  -2    1.30    0.40 
  -2   5   2    0.90    0.40 
  -2   5   2    1.40    0.50 
  -2   5   2    0.20    0.30 
   1  -5  -2  193.08    7.50 
   1  -5  -2  200.68    7.40 
   1  -5  -2  195.08    7.20 
   1  -5  -2  206.08    7.50 
  -1   5   2  191.18    7.40 
  -1   5   2  199.08    7.50 
  -1   5   2  198.88    7.50 
  -1   5   2  195.58    7.40 
   0   5   2  286.07   10.40 
   0   5   2  281.27   10.50 
  -1  -5  -2   26.70    1.30 
  -1  -5  -2   26.40    1.40 
  -1  -5  -2   28.30    1.40 
  -1  -5  -2   25.00    1.30 
   1   5   2   25.50    1.40 
   1   5   2   24.60    1.30 
   1   5   2   26.10    1.30 
   1   5   2   26.50    1.40 
   1   5   2   25.40    1.30 
  -2  -5  -2   76.79    3.00 
  -2  -5  -2   77.09    3.10 
  -2  -5  -2   75.59    3.00 
  -2  -5  -2   74.09    3.10 
  -2  -5  -2   74.89    3.00 
   2   5   2   75.89    3.10 
   2   5   2   71.59    3.00 
   2   5   2   76.09    3.10 
   2   5   2   75.09    3.00 
   2   5   2   72.69    3.00 
  -3  -5  -2  200.28    7.20 
  -3  -5  -2  199.08    7.40 
  -3  -5  -2  198.28    7.20 
   3   5   2  185.08    7.30 
   3   5   2  190.48    7.20 
   3   5   2  190.88    7.20 
   3   5   2  193.98    7.20 
  -4  -5  -2  298.07   11.10 
  -5  -5  -2  165.88    6.10 
  -5  -5  -2  155.78    6.10 
  -5  -5  -2  165.78    6.10 
  -5  -5  -2  162.38    6.40 
   5   5   2  158.28    6.10 
   5   5   2  156.88    6.30 
   5   5   2  157.68    6.00 
   5   5   2  163.18    6.00 
  -6  -5  -2   97.19    3.80 
  -6  -5  -2   96.19    3.90 
  -6  -5  -2   96.19    4.20 
  -6  -5  -2   96.09    3.80 
   6   5   2   93.39    3.70 
   6   5   2   96.89    3.90 
   6   5   2   95.69    3.70 
   6   5   2   91.79    4.10 
  -7  -5  -2    1.60    0.50 
  -7  -5  -2    3.20    0.60 
  -7  -5  -2    2.70    0.50 
  -7  -5  -2    2.90    0.70 
   7   5   2    2.10    0.60 
   7   5   2    2.20    0.50 
   7   5   2    2.50    0.50 
   7   5   2    2.30    0.40 
  -8  -5  -2    3.30    0.60 
  -8  -5  -2    2.80    0.60 
   8   5   2    1.80    0.40 
   8   5   2    2.40    0.60 
   8   5   2    2.90    0.80 
   8   5   2    2.70    0.50 
  -9  -5  -2    0.60    0.50 
  -9  -5  -2    1.00    0.50 
   9   5   2    1.40    0.50 
   9   5   2   -0.40    0.70 
   9   5   2    1.10    0.40 
 -10  -5  -2   10.60    1.10 
 -10  -5  -2    9.90    1.00 
  10   5   2   11.70    1.40 
  10   5   2   11.80    1.30 
 -11  -5  -2    0.70    0.60 
 -11  -5  -2    1.40    0.60 
  11   5   2    2.30    0.80 
  11   5   2   -0.50    0.80 
 -12  -5  -2   24.80    1.70 
 -12  -5  -2   27.00    1.70 
  12   5   2   27.20    1.90 
  12   5   2   25.50    2.10 
 -13  -5  -2    0.80    0.70 
 -13  -5  -2    2.00    0.70 
  13   5   2   -0.10    0.80 
  13   5   2    0.20    0.90 
 -14  -5  -2    3.10    0.90 
 -14  -5  -2    5.70    1.00 
  14   5   2    5.10    1.20 
  14   5   2    5.20    1.40 
 -15  -5  -2    0.00    0.80 
 -15  -5  -2   -0.30    0.70 
  15   5   2    0.10    0.90 
  15   5   2   -0.10    1.00 
  11  -6  -2   13.70    1.80 
 -11   6   2   14.90    1.80 
 -11   6   2   12.80    1.70 
 -11   6   2   15.10    1.70 
  10  -6  -2    9.80    1.50 
  10  -6  -2    7.50    1.00 
 -10   6   2    6.80    1.30 
 -10   6   2    8.40    1.40 
 -10   6   2    7.10    1.30 
   9  -6  -2    0.40    0.70 
   9  -6  -2    1.30    1.00 
  -9   6   2    1.30    0.80 
  -9   6   2    2.20    0.90 
  -9   6   2    1.80    0.90 
   8  -6  -2    1.40    0.70 
   8  -6  -2    2.20    0.90 
  -8   6   2    3.30    1.00 
  -8   6   2    2.70    0.90 
   7  -6  -2    1.40    0.70 
   7  -6  -2    1.00    0.80 
  -7   6   2    1.40    0.80 
  -7   6   2    0.20    0.80 
   6  -6  -2   14.20    1.30 
   6  -6  -2   15.60    1.60 
  -6   6   2   15.00    1.50 
  -6   6   2   13.90    1.50 
   5  -6  -2   28.40    1.90 
   5  -6  -2   31.30    1.70 
  -5   6   2   26.90    1.90 
  -5   6   2   26.60    1.80 
   4  -6  -2   11.30    1.10 
   4  -6  -2   11.10    1.30 
  -4   6   2   11.40    1.30 
  -4   6   2   13.90    1.20 
   3  -6  -2   59.49    2.80 
   3  -6  -2   56.69    2.60 
   3  -6  -2   51.69    2.50 
  -3   6   2   57.09    2.80 
  -3   6   2   57.19    2.70 
   2  -6  -2   10.30    0.90 
   2  -6  -2    9.70    0.90 
   2  -6  -2   12.10    1.20 
  -2   6   2    9.00    1.10 
  -2   6   2    8.90    1.00 
  -2   6   2   10.30    1.00 
  -2   6   2   10.90    1.00 
   1  -6  -2   90.29    3.80 
   1  -6  -2   88.79    3.70 
   1  -6  -2   88.19    3.80 
   1  -6  -2   88.39    3.50 
  -1   6   2   92.79    3.80 
  -1   6   2   93.19    3.80 
  -1   6   2   89.39    3.80 
  -1   6   2   86.99    3.70 
   0  -6  -2   99.39    4.10 
   0  -6  -2   99.99    3.90 
   0  -6  -2  102.29    4.10 
   0  -6  -2  100.89    4.00 
   0   6   2   98.99    4.00 
   0   6   2   99.39    4.10 
   0   6   2   98.19    4.10 
   0   6   2   98.49    4.00 
  -1  -6  -2   59.19    2.60 
  -1  -6  -2   58.59    2.60 
  -1  -6  -2   61.99    2.60 
  -1  -6  -2   62.89    2.80 
  -1  -6  -2   58.19    2.50 
   1   6   2   61.69    2.60 
   1   6   2   59.09    2.60 
   1   6   2   61.09    2.60 
   1   6   2   57.39    2.60 
  -2  -6  -2   69.89    3.10 
  -2  -6  -2   68.89    2.90 
  -2  -6  -2   71.19    3.00 
  -2  -6  -2   72.39    3.00 
  -2  -6  -2   71.49    3.00 
   2   6   2   71.49    2.90 
   2   6   2   70.99    3.00 
   2   6   2   70.69    3.00 
   2   6   2   71.79    3.00 
   2   6   2   73.39    3.00 
  -3  -6  -2   57.79    2.40 
  -3  -6  -2   57.69    2.40 
  -3  -6  -2   55.79    2.50 
  -3  -6  -2   54.99    2.50 
   3   6   2   57.39    2.50 
   3   6   2   54.49    2.40 
   3   6   2   56.89    2.40 
   3   6   2   52.59    2.40 
   3   6   2   54.79    2.40 
  -4  -6  -2   95.39    3.90 
  -4  -6  -2   99.39    4.00 
  -4  -6  -2   94.39    3.80 
  -4  -6  -2  100.09    3.90 
   4   6   2   95.59    3.80 
   4   6   2   97.89    3.90 
   4   6   2   93.79    3.80 
   4   6   2   93.39    4.00 
   4   6   2   93.99    3.80 
  -5  -6  -2    5.60    0.70 
  -5  -6  -2    6.40    0.80 
  -5  -6  -2    5.20    0.70 
  -5  -6  -2    5.10    0.70 
   5   6   2    5.50    0.60 
   5   6   2    5.40    0.60 
   5   6   2    6.50    0.70 
   5   6   2    5.30    0.80 
   5   6   2    6.30    0.70 
  -6  -6  -2   93.29    3.80 
  -6  -6  -2   89.29    3.70 
  -6  -6  -2   94.29    3.70 
  -6  -6  -2   92.49    4.10 
   6   6   2   88.29    3.60 
   6   6   2   93.39    4.00 
   6   6   2   88.49    3.60 
   6   6   2   93.59    3.80 
  -7  -6  -2    6.90    0.80 
  -7  -6  -2    7.70    1.00 
  -7  -6  -2    7.20    0.80 
  -7  -6  -2    5.10    0.70 
   7   6   2    7.20    0.70 
   7   6   2    5.90    0.60 
   7   6   2    9.20    0.90 
   7   6   2    5.50    0.90 
  -8  -6  -2    0.20    0.40 
  -8  -6  -2   -0.10    0.40 
   8   6   2   -0.20    0.40 
   8   6   2    0.00    0.40 
  -9  -6  -2   13.70    1.10 
  -9  -6  -2   13.90    1.10 
   9   6   2   12.10    0.90 
   9   6   2   13.40    1.50 
   9   6   2   11.20    1.20 
 -10  -6  -2  261.07    9.80 
 -10  -6  -2  259.87    9.80 
  10   6   2  254.87   10.30 
  10   6   2  259.67    9.90 
 -11  -6  -2   90.49    3.90 
 -11  -6  -2   88.19    3.90 
  11   6   2   87.79    4.00 
  11   6   2   91.09    4.40 
 -12  -6  -2    4.00    0.90 
 -12  -6  -2    4.10    0.90 
  12   6   2    3.40    0.90 
  12   6   2    4.10    1.20 
 -13  -6  -2    0.10    0.70 
 -13  -6  -2   -1.00    0.60 
  13   6   2    0.40    0.90 
  13   6   2    0.50    0.80 
 -14  -6  -2    3.80    1.00 
 -14  -6  -2    1.70    0.90 
  14   6   2    4.20    1.30 
  14   6   2    2.70    1.00 
 -15  -6  -2    0.30    0.80 
 -15  -6  -2   -0.50    0.80 
  15   6   2    1.30    1.00 
  15   6   2   -0.50    0.90 
  10  -7  -2    7.10    1.40 
  10  -7  -2    4.80    1.00 
 -10   7   2    6.80    1.40 
 -10   7   2    9.80    1.50 
 -10   7   2    5.30    1.20 
   9  -7  -2   15.30    1.40 
   9  -7  -2   19.80    2.00 
  -9   7   2   17.70    1.90 
  -9   7   2   14.90    1.80 
  -9   7   2   13.20    1.70 
   8  -7  -2   18.40    1.90 
   8  -7  -2   15.70    1.40 
  -8   7   2   20.30    1.80 
  -8   7   2   20.20    1.90 
   7  -7  -2    6.30    1.20 
   7  -7  -2    4.20    0.90 
  -7   7   2    4.10    1.10 
  -7   7   2    4.40    1.00 
   6  -7  -2   10.30    1.40 
   6  -7  -2    8.70    1.10 
  -6   7   2    9.20    1.30 
  -6   7   2    8.20    1.30 
   5  -7  -2    2.10    0.70 
   5  -7  -2    0.60    0.80 
  -5   7   2    2.30    0.80 
  -5   7   2    1.60    0.70 
   4  -7  -2    1.60    0.60 
   4  -7  -2    1.80    0.80 
  -4   7   2    2.00    0.80 
  -4   7   2    2.20    0.80 
   3  -7  -2    4.60    0.90 
   3  -7  -2    6.20    0.90 
  -3   7   2    3.60    0.80 
  -3   7   2    4.20    0.90 
   2  -7  -2    9.30    1.10 
   2  -7  -2    7.40    0.70 
   2  -7  -2    8.00    1.10 
  -2   7   2    8.40    1.00 
  -2   7   2    9.20    1.10 
   1  -7  -2   26.80    1.40 
   1  -7  -2   28.90    1.70 
   1  -7  -2   24.30    1.70 
   1  -7  -2   25.00    1.50 
  -1   7   2   28.70    1.70 
  -1   7   2   27.60    1.60 
  -1   7   2   26.60    1.60 
   0  -7  -2   24.40    1.30 
   0  -7  -2   22.80    1.20 
   0  -7  -2   20.30    1.40 
   0  -7  -2   21.20    1.30 
   0   7   2   21.30    1.40 
   0   7   2   21.60    1.30 
   0   7   2   22.00    1.40 
   0   7   2   20.60    1.40 
  -1  -7  -2   23.00    1.30 
  -1  -7  -2   20.50    1.40 
  -1  -7  -2   21.40    1.20 
  -1  -7  -2   22.20    1.30 
   1   7   2   21.40    1.30 
   1   7   2   22.30    1.30 
   1   7   2   23.70    1.40 
   1   7   2   20.50    1.30 
  -2  -7  -2  208.98    7.90 
  -2  -7  -2  206.68    7.80 
  -2  -7  -2  210.38    8.00 
  -2  -7  -2  212.68    7.90 
  -2  -7  -2  206.48    8.10 
   2   7   2  216.18    8.00 
   2   7   2  211.68    7.90 
   2   7   2  205.08    7.90 
   2   7   2  208.58    8.00 
  -3  -7  -2    3.80    0.60 
  -3  -7  -2    3.80    0.60 
  -3  -7  -2    4.20    0.70 
  -3  -7  -2    3.30    0.60 
  -3  -7  -2    4.20    0.70 
   3   7   2    4.60    0.70 
   3   7   2    4.60    0.70 
   3   7   2    4.50    0.60 
   3   7   2    3.90    0.60 
   3   7   2    4.40    0.60 
  -4  -7  -2  679.13   55.69 
  -4  -7  -2  562.84   49.99 
  -4  -7  -2  596.54   35.10 
  -4  -7  -2  541.15   34.40 
   4   7   2  578.74   35.50 
   4   7   2  592.04   34.60 
   4   7   2  624.14   51.39 
   4   7   2  556.44   50.89 
  -5  -7  -2   17.90    1.40 
  -5  -7  -2   21.80    1.30 
  -5  -7  -2   18.80    1.30 
  -5  -7  -2   19.40    1.20 
   5   7   2   19.60    1.40 
   5   7   2   20.50    1.20 
   5   7   2   17.60    1.10 
   5   7   2   19.80    1.20 
  -6  -7  -2   91.29    4.00 
  -6  -7  -2   86.29    3.70 
  -6  -7  -2   87.79    3.70 
  -6  -7  -2   91.59    3.80 
   6   7   2   92.39    3.70 
   6   7   2   98.79    3.80 
   6   7   2   86.09    3.60 
   6   7   2   87.19    3.60 
   6   7   2   88.09    3.90 
  -7  -7  -2    5.60    0.80 
  -7  -7  -2    5.30    0.80 
   7   7   2    5.80    0.80 
   7   7   2    4.60    0.90 
  -8  -7  -2   77.69    3.50 
  -8  -7  -2   78.49    3.50 
   8   7   2   83.39    3.60 
   8   7   2   83.59    3.80 
  -9  -7  -2  167.88    6.60 
  -9  -7  -2  164.38    6.60 
   9   7   2  166.28    7.00 
   9   7   2  169.88    6.70 
   9   7   2  171.38    6.40 
 -10  -7  -2   12.90    1.10 
 -10  -7  -2   12.20    1.20 
  10   7   2   13.20    1.30 
  10   7   2   12.60    1.60 
 -11  -7  -2   26.80    1.80 
 -11  -7  -2   26.30    1.80 
  11   7   2   30.40    2.20 
  11   7   2   29.40    1.90 
 -12  -7  -2   26.10    1.70 
 -12  -7  -2   22.00    1.70 
  12   7   2   27.80    2.10 
  12   7   2   22.00    1.80 
 -13  -7  -2    3.90    1.00 
 -13  -7  -2    4.20    0.90 
  13   7   2    3.20    1.00 
  13   7   2    7.50    1.40 
 -14  -7  -2    3.20    1.00 
 -14  -7  -2    2.30    0.90 
  14   7   2    2.20    1.00 
  14   7   2    3.40    1.20 
 -15  -7  -2   13.40    1.60 
 -15  -7  -2   11.10    1.50 
  15   7   2   13.20    1.90 
  15   7   2   12.00    1.60 
   9  -8  -2    6.50    1.40 
   9  -8  -2    6.10    1.00 
  -9   8   2    6.00    1.30 
  -9   8   2    7.60    1.40 
   8  -8  -2   16.00    1.40 
   8  -8  -2   14.20    1.80 
  -8   8   2   14.00    1.70 
  -8   8   2   12.90    1.70 
   7  -8  -2    3.30    1.10 
   7  -8  -2    4.50    0.90 
  -7   8   2    4.70    1.10 
  -7   8   2    2.10    0.80 
   6  -8  -2    6.30    1.20 
   6  -8  -2    5.80    1.00 
  -6   8   2    6.20    1.10 
  -6   8   2    6.00    1.20 
   5  -8  -2   56.19    3.00 
   5  -8  -2   49.70    2.70 
  -5   8   2   51.09    2.90 
  -5   8   2   55.49    3.00 
   4  -8  -2   12.60    1.30 
   4  -8  -2   13.60    1.60 
  -4   8   2   14.10    1.50 
  -4   8   2   11.90    1.40 
   3  -8  -2   -0.70    0.60 
   3  -8  -2    0.90    0.60 
   3  -8  -2    0.30    0.40 
  -3   8   2    0.20    0.60 
  -3   8   2   -1.40    0.60 
   2  -8  -2   63.29    2.80 
   2  -8  -2   58.39    3.10 
  -2   8   2   65.99    3.10 
  -2   8   2   66.99    3.20 
   1  -8  -2   66.59    2.80 
   1  -8  -2   66.19    3.20 
  -1   8   2   66.89    3.20 
  -1   8   2   61.19    3.00 
   0  -8  -2    0.00    0.30 
   0  -8  -2    1.00    0.60 
   0  -8  -2    0.20    0.40 
   0   8   2    0.30    0.50 
   0   8   2    0.00    0.50 
  -1  -8  -2  352.56   14.20 
  -1  -8  -2  391.46   14.10 
  -1  -8  -2  384.96   14.20 
  -1  -8  -2  390.86   14.10 
   1   8   2  398.76   14.50 
  -2  -8  -2    8.20    1.10 
  -2  -8  -2    8.10    0.90 
  -2  -8  -2    7.60    0.80 
  -2  -8  -2    7.70    0.90 
  -2  -8  -2    8.00    1.00 
   2   8   2    8.10    0.90 
   2   8   2    8.40    0.90 
   2   8   2    6.30    0.80 
   2   8   2    9.20    1.00 
  -3  -8  -2  139.49    5.80 
  -3  -8  -2  143.09    5.70 
  -3  -8  -2  139.39    5.60 
  -3  -8  -2  160.08    6.00 
  -3  -8  -2  147.39    5.80 
   3   8   2  144.19    5.70 
   3   8   2  139.39    5.70 
   3   8   2  145.69    5.80 
   3   8   2  144.89    5.70 
   3   8   2  148.09    5.70 
  -4  -8  -2  244.78    8.80 
  -4  -8  -2  234.18    8.90 
  -4  -8  -2  224.78    8.60 
  -4  -8  -2  210.18    8.80 
   4   8   2  235.68    8.70 
   4   8   2  227.18    8.70 
   4   8   2  220.78    8.70 
   4   8   2  239.28    8.80 
   4   8   2  228.88    8.60 
  -5  -8  -2  117.89    5.20 
  -5  -8  -2  127.79    5.20 
  -5  -8  -2  132.69    5.10 
  -5  -8  -2  119.99    5.00 
   5   8   2  129.89    5.00 
   5   8   2  125.59    5.10 
   5   8   2  127.99    5.20 
  -6  -8  -2   64.79    3.00 
  -6  -8  -2   69.39    3.20 
   6   8   2   70.99    3.00 
   6   8   2   72.89    3.30 
  -7  -8  -2   77.19    3.40 
  -7  -8  -2   75.59    3.40 
   7   8   2   78.59    3.40 
   7   8   2   76.29    3.60 
   7   8   2   77.99    3.30 
  -8  -8  -2    0.70    0.60 
  -8  -8  -2    0.40    0.60 
   8   8   2    0.60    0.60 
   8   8   2    0.10    0.40 
   8   8   2    0.60    0.70 
  -9  -8  -2   15.60    1.30 
  -9  -8  -2   16.50    1.30 
   9   8   2   13.10    1.50 
   9   8   2   16.20    1.30 
 -10  -8  -2    7.20    1.00 
 -10  -8  -2    7.90    1.10 
  10   8   2    8.60    1.30 
  10   8   2    7.10    1.00 
 -11  -8  -2   36.10    2.10 
 -11  -8  -2   35.60    2.10 
  11   8   2   36.50    2.20 
  11   8   2   34.60    2.40 
 -12  -8  -2  121.39    5.20 
 -12  -8  -2  123.79    5.20 
  12   8   2  123.39    5.30 
  12   8   2  116.39    5.60 
 -13  -8  -2   17.90    1.60 
 -13  -8  -2   15.70    1.60 
  13   8   2   15.60    1.70 
  13   8   2   14.00    1.90 
 -14  -8  -2   12.90    1.50 
 -14  -8  -2   11.60    1.50 
  14   8   2   13.50    1.60 
  14   8   2   14.20    1.90 
 -15  -8  -2    9.50    1.40 
 -15  -8  -2    8.20    1.40 
  15   8   2   10.10    1.80 
  15   8   2    8.40    1.40 
   8  -9  -2    2.20    1.20 
   8  -9  -2    1.00    0.80 
  -8   9   2    2.60    1.00 
  -8   9   2    2.40    1.00 
   7  -9  -2   10.60    1.70 
   7  -9  -2    6.40    1.10 
  -7   9   2    6.70    1.30 
  -7   9   2    6.20    1.20 
   6  -9  -2   -0.10    0.90 
   6  -9  -2    0.10    0.60 
  -6   9   2   -0.40    0.70 
  -6   9   2   -0.20    0.80 
   5  -9  -2    7.20    1.30 
   5  -9  -2    4.50    1.00 
   5  -9  -2    4.70    0.70 
  -5   9   2    3.80    1.10 
  -5   9   2    4.40    1.10 
   4  -9  -2   58.29    3.10 
   4  -9  -2   49.30    2.50 
   4  -9  -2   53.09    2.90 
  -4   9   2   60.09    3.10 
  -4   9   2   52.79    3.00 
   3  -9  -2   95.69    4.50 
   3  -9  -2   95.99    4.40 
   3  -9  -2   91.69    3.90 
  -3   9   2   96.99    4.40 
  -3   9   2   94.29    4.50 
   2  -9  -2  124.39    5.50 
   2  -9  -2  119.99    5.00 
  -2   9   2  130.09    5.40 
  -2   9   2  128.79    5.50 
   1  -9  -2   35.60    1.90 
   1  -9  -2   40.70    2.30 
  -1   9   2   36.30    2.20 
  -1   9   2   34.90    2.10 
   0  -9  -2    0.20    0.40 
   0  -9  -2   -0.10    0.60 
   0   9   2    0.40    0.60 
   0   9   2    0.20    0.40 
  -1  -9  -2    7.90    1.10 
  -1  -9  -2    8.90    1.00 
   1   9   2   10.80    1.20 
   1   9   2   10.10    1.20 
  -2  -9  -2  420.96   15.50 
  -2  -9  -2  421.96   15.40 
  -2  -9  -2  398.26   15.20 
   2   9   2  418.66   15.40 
   2   9   2  408.06   15.30 
  -3  -9  -2   51.29    2.60 
  -3  -9  -2   50.09    2.60 
  -3  -9  -2   47.90    2.50 
  -3  -9  -2   49.99    2.40 
   3   9   2   52.59    2.50 
   3   9   2   54.59    2.50 
  -4  -9  -2  133.89    5.70 
  -4  -9  -2  140.79    5.70 
  -4  -9  -2  140.89    5.80 
   4   9   2  133.69    5.60 
   4   9   2  150.78    5.80 
   4   9   2  135.99    5.60 
  -5  -9  -2   12.50    1.20 
  -5  -9  -2   12.50    1.40 
   5   9   2    9.90    1.20 
   5   9   2    8.40    1.00 
   5   9   2   10.60    1.00 
  -6  -9  -2   15.30    1.20 
  -6  -9  -2   16.70    1.30 
   6   9   2   16.40    1.40 
   6   9   2   15.80    1.20 
   6   9   2   14.60    1.10 
  -7  -9  -2  217.08    8.40 
  -7  -9  -2  216.18    8.50 
   7   9   2  207.38    8.60 
   7   9   2  220.78    8.30 
  -8  -9  -2   34.90    2.10 
  -8  -9  -2   36.30    2.00 
   8   9   2   33.50    2.20 
   8   9   2   34.90    1.90 
   8   9   2   37.50    2.10 
  -9  -9  -2   10.80    1.20 
  -9  -9  -2    9.90    1.10 
   9   9   2    7.10    0.90 
   9   9   2    8.30    1.10 
   9   9   2    9.80    1.40 
 -10  -9  -2    4.00    0.90 
 -10  -9  -2    6.10    1.00 
  10   9   2    6.40    1.10 
  10   9   2    6.20    1.20 
 -11  -9  -2    0.20    0.70 
 -11  -9  -2   -0.10    0.50 
  11   9   2    0.90    0.70 
  11   9   2   -0.80    0.60 
 -12  -9  -2    1.80    0.90 
 -12  -9  -2    1.60    0.90 
  12   9   2    1.50    0.80 
  12   9   2    0.50    0.90 
 -13  -9  -2    0.40    0.80 
 -13  -9  -2    0.10    0.70 
  13   9   2    0.00    0.70 
  13   9   2   -0.10    0.90 
 -14  -9  -2   31.00    2.20 
 -14  -9  -2   28.50    2.10 
  14   9   2   28.30    2.50 
  14   9   2   25.20    2.20 
 -15  -9  -2    2.00    1.00 
 -15  -9  -2    0.90    0.90 
  15   9   2    0.80    1.00 
  15   9   2    2.80    1.20 
   7 -10  -2    0.20    0.80 
   7 -10  -2   -0.10    1.00 
  -7  10   2    1.00    1.00 
  -7  10   2    0.60    0.90 
   6 -10  -2    4.70    1.30 
   6 -10  -2    2.00    0.80 
  -6  10   2    3.40    1.10 
  -6  10   2    2.70    1.10 
   5 -10  -2    0.90    0.60 
   5 -10  -2   -0.20    0.90 
   5 -10  -2   -0.20    0.70 
  -5  10   2   -0.20    0.80 
  -5  10   2   -0.10    0.80 
   4 -10  -2   41.10    2.60 
   4 -10  -2   43.80    2.80 
   4 -10  -2   42.10    2.20 
  -4  10   2   48.00    2.90 
  -4  10   2   43.50    2.70 
   3 -10  -2    0.20    0.80 
   3 -10  -2    1.50    0.80 
   3 -10  -2   -0.10    0.50 
  -3  10   2    0.40    0.80 
  -3  10   2    0.00    0.50 
   2 -10  -2   28.40    2.20 
   2 -10  -2   28.80    1.70 
  -2  10   2   30.60    2.10 
  -2  10   2   32.00    2.10 
   1 -10  -2  121.89    5.20 
   1 -10  -2  138.29    5.80 
  -1  10   2  131.79    5.70 
  -1  10   2  129.49    5.60 
   0 -10  -2    2.60    0.70 
   0 -10  -2    2.40    0.90 
   0  10   2    3.10    0.90 
   0  10   2    3.40    0.80 
  -1 -10  -2   45.50    2.50 
  -1 -10  -2   40.20    2.20 
   1  10   2   39.50    2.40 
   1  10   2   42.10    2.30 
  -2 -10  -2  278.67   10.90 
  -2 -10  -2  297.77   11.20 
   2  10   2  281.97   11.10 
   2  10   2  297.07   11.10 
  -3 -10  -2   10.80    1.30 
  -3 -10  -2    7.50    1.10 
   3  10   2    9.30    1.10 
   3  10   2    9.70    1.10 
  -4 -10  -2   25.20    1.70 
  -4 -10  -2   22.40    1.80 
   4  10   2   24.10    1.60 
   4  10   2   21.80    1.50 
  -5 -10  -2    5.90    1.00 
  -5 -10  -2    4.50    0.90 
   5  10   2    5.00    0.90 
   5  10   2    6.10    0.90 
   5  10   2    5.30    0.90 
  -6 -10  -2   36.40    2.10 
  -6 -10  -2   32.50    2.10 
   6  10   2   36.60    2.00 
   6  10   2   29.70    1.80 
   6  10   2   36.70    2.20 
  -7 -10  -2    2.30    0.80 
  -7 -10  -2    2.70    0.80 
   7  10   2    3.10    0.80 
   7  10   2    3.80    0.90 
   7  10   2    3.00    0.70 
  -8 -10  -2   46.00    2.50 
  -8 -10  -2   53.59    2.80 
   8  10   2   45.60    2.70 
   8  10   2   46.10    2.50 
   8  10   2   47.30    2.40 
  -9 -10  -2   35.30    2.30 
  -9 -10  -2   38.00    2.20 
   9  10   2   37.90    2.50 
   9  10   2   40.30    2.10 
 -10 -10  -2   12.60    1.40 
 -10 -10  -2   10.80    1.40 
  10  10   2   11.80    1.10 
  10  10   2   12.60    1.40 
  10  10   2   10.90    1.40 
 -11 -10  -2    0.40    0.70 
 -11 -10  -2    0.90    0.80 
  11  10   2    0.40    0.80 
  11  10   2    0.70    0.70 
  11  10   2   -0.40    0.70 
 -12 -10  -2    8.40    1.20 
 -12 -10  -2    7.30    1.20 
  12  10   2    5.50    1.30 
  12  10   2    7.50    1.20 
 -13 -10  -2   -0.50    0.80 
 -13 -10  -2    0.60    0.80 
  13  10   2    1.00    0.90 
  13  10   2   -0.90    0.90 
 -14 -10  -2  155.48    6.60 
 -14 -10  -2  140.69    6.50 
  14  10   2  158.68    6.60 
 -15 -10  -2    0.80    1.00 
 -15 -10  -2    2.40    1.10 
  15  10   2    2.60    1.00 
  15  10   2    4.50    1.20 
   6 -11  -2    1.10    0.90 
   6 -11  -2    2.80    1.20 
  -6  11   2    2.90    1.20 
  -6  11   2    4.00    1.20 
   5 -11  -2   30.60    2.10 
   5 -11  -2   33.50    2.60 
  -5  11   2   29.20    2.40 
  -5  11   2   26.10    2.20 
   4 -11  -2   25.00    2.00 
   4 -11  -2   23.90    2.20 
  -4  11   2   25.20    2.20 
  -4  11   2   25.00    2.10 
   3 -11  -2    0.90    0.90 
   3 -11  -2    2.50    1.20 
  -3  11   2    2.00    1.00 
  -3  11   2    1.20    0.70 
   2 -11  -2   22.00    2.10 
  -2  11   2   16.90    1.80 
  -2  11   2   18.30    1.90 
   1 -11  -2    4.10    1.10 
  -1  11   2    1.90    0.90 
  -1  11   2    2.80    0.90 
   0 -11  -2   49.20    2.90 
   0  11   2   52.19    2.90 
   0  11   2   51.19    2.90 
  -1 -11  -2    0.10    0.80 
   1  11   2    1.00    0.70 
   1  11   2    0.80    0.70 
  -2 -11  -2    0.80    0.80 
   2  11   2   -0.30    0.60 
   2  11   2   -0.40    0.60 
  -3 -11  -2   39.50    2.30 
  -3 -11  -2   35.00    2.40 
   3  11   2   37.20    2.20 
   3  11   2   39.20    2.30 
  -4 -11  -2   35.00    2.20 
  -4 -11  -2   38.60    2.40 
   4  11   2   34.10    2.10 
   4  11   2   35.30    2.10 
  -5 -11  -2   21.20    1.60 
  -5 -11  -2   18.80    1.90 
   5  11   2   17.90    1.50 
   5  11   2   17.00    1.50 
  -6 -11  -2   38.30    2.20 
  -6 -11  -2   36.10    2.30 
   6  11   2   35.60    2.30 
   6  11   2   34.90    2.00 
   6  11   2   36.70    2.10 
  -7 -11  -2    0.20    0.60 
  -7 -11  -2   -0.30    0.70 
   7  11   2    0.50    0.60 
   7  11   2   -0.30    0.60 
   7  11   2    0.10    0.70 
  -8 -11  -2    2.90    0.80 
  -8 -11  -2    2.90    0.80 
   8  11   2    1.50    0.70 
   8  11   2    1.80    0.70 
   8  11   2    2.20    0.70 
  -9 -11  -2    4.90    1.00 
  -9 -11  -2    3.70    1.00 
   9  11   2    4.10    0.90 
   9  11   2    4.80    0.80 
   9  11   2    5.00    1.10 
 -10 -11  -2   31.90    2.20 
 -10 -11  -2   25.90    2.00 
  10  11   2   32.50    2.10 
  10  11   2   31.30    2.40 
  10  11   2   31.50    1.90 
 -11 -11  -2   26.10    1.90 
 -11 -11  -2   24.10    2.00 
  11  11   2   24.50    1.60 
  11  11   2   24.00    2.20 
 -12 -11  -2    4.10    1.20 
 -12 -11  -2    4.50    1.10 
  12  11   2    5.00    0.90 
  12  11   2    4.90    1.10 
  12  11   2    2.70    1.10 
 -13 -11  -2    4.60    1.20 
 -13 -11  -2    5.70    1.10 
  13  11   2    4.80    1.40 
  13  11   2    4.90    1.00 
  13  11   2    5.50    1.20 
 -14 -11  -2    6.80    1.40 
 -14 -11  -2    7.70    1.40 
  14  11   2    7.50    1.60 
  14  11   2   10.30    1.30 
  14  11   2    6.30    1.30 
 -15 -11  -2    0.60    1.00 
 -15 -11  -2    0.50    1.00 
  15  11   2    0.40    0.80 
  15  11   2    1.60    1.00 
  15  11   2    1.60    1.30 
   5 -12  -2    8.30    1.40 
   5 -12  -2    8.20    1.60 
  -5  12   2    4.70    1.30 
  -5  12   2    5.80    1.30 
   4 -12  -2    1.10    1.00 
   4 -12  -2   -0.70    0.80 
  -4  12   2    0.40    0.80 
  -4  12   2    1.30    1.00 
   3 -12  -2    2.70    1.10 
   3 -12  -2    4.10    1.10 
  -3  12   2    3.10    1.10 
  -3  12   2    4.70    1.10 
   2 -12  -2    0.80    0.90 
   2 -12  -2    2.40    1.10 
  -2  12   2    1.50    0.90 
  -2  12   2    1.00    0.90 
   1 -12  -2    3.70    1.10 
  -1  12   2    3.60    1.10 
  -1  12   2    5.00    1.20 
   0 -12  -2    3.70    1.10 
   0  12   2    4.30    1.00 
   0  12   2    3.80    1.00 
  -1 -12  -2   -0.30    0.70 
   1  12   2    0.40    0.60 
   1  12   2    0.70    0.70 
  -2 -12  -2    9.70    1.40 
   2  12   2    8.70    1.30 
   2  12   2   11.70    1.50 
  -3 -12  -2   52.19    3.00 
   3  12   2   50.89    2.80 
   3  12   2   50.79    2.80 
  -4 -12  -2   69.29    3.70 
  -4 -12  -2   66.89    3.50 
   4  12   2   73.39    3.50 
   4  12   2   73.39    3.50 
  -5 -12  -2    5.00    1.10 
  -5 -12  -2    5.60    1.10 
   5  12   2    5.70    1.00 
   5  12   2    7.60    1.20 
  -6 -12  -2   12.60    1.60 
  -6 -12  -2    9.50    1.30 
   6  12   2   11.20    1.30 
   6  12   2   12.60    1.40 
  -7 -12  -2   62.39    3.40 
  -7 -12  -2   61.69    3.20 
   7  12   2   60.19    3.20 
   7  12   2   65.29    3.10 
   7  12   2   67.49    3.50 
  -8 -12  -2    1.30    1.00 
  -8 -12  -2    0.20    0.70 
   8  12   2    1.00    0.60 
   8  12   2    0.60    0.70 
   8  12   2    2.20    0.90 
  -9 -12  -2    9.20    1.40 
  -9 -12  -2   10.20    1.40 
   9  12   2    8.60    1.30 
   9  12   2    7.50    1.00 
   9  12   2    6.90    1.30 
 -10 -12  -2   10.10    1.40 
 -10 -12  -2    9.40    1.40 
  10  12   2    6.90    1.40 
  10  12   2    8.30    1.30 
  10  12   2    7.20    1.10 
 -11 -12  -2    2.70    0.90 
 -11 -12  -2    1.30    0.80 
  11  12   2    1.40    1.00 
  11  12   2    0.60    0.70 
  11  12   2    2.80    1.00 
 -12 -12  -2   44.60    2.90 
 -12 -12  -2   41.50    2.70 
  12  12   2   42.90    2.40 
  12  12   2   43.70    2.70 
  12  12   2   43.70    3.00 
 -13 -12  -2   15.80    1.80 
 -13 -12  -2   13.50    1.70 
  13  12   2   13.00    1.80 
  13  12   2   13.50    1.40 
 -14 -12  -2    0.40    1.00 
 -14 -12  -2    1.20    0.80 
  14  12   2    0.50    1.10 
  14  12   2    2.20    0.90 
 -15 -12  -2    4.20    1.40 
 -15 -12  -2    4.20    1.30 
  15  12   2    2.80    1.00 
  15  12   2    6.10    1.60 
   4 -13  -2   66.49    4.10 
   4 -13  -2   74.79    3.90 
  -4  13   2   73.49    4.20 
  -4  13   2   77.29    4.10 
   3 -13  -2    1.80    1.20 
   3 -13  -2   -0.90    0.80 
  -3  13   2    0.40    0.90 
  -3  13   2    0.30    0.90 
   2 -13  -2   23.10    2.40 
   2 -13  -2   24.20    2.20 
  -2  13   2   23.20    2.10 
  -2  13   2   24.70    2.20 
   1 -13  -2    2.50    1.20 
  -1  13   2    1.40    1.00 
  -1  13   2    2.40    1.00 
   0 -13  -2    0.80    0.90 
   0  13   2    1.10    0.90 
   0  13   2    0.40    0.80 
  -1 -13  -2   22.90    2.20 
   1  13   2   22.10    1.90 
   1  13   2   17.40    1.90 
  -2 -13  -2    1.20    0.90 
   2  13   2    1.90    0.90 
   2  13   2    0.50    0.80 
  -3 -13  -2   43.50    2.80 
   3  13   2   42.40    2.60 
   3  13   2   44.70    2.70 
  -4 -13  -2   38.90    2.70 
  -4 -13  -2   42.60    2.70 
   4  13   2   38.80    2.50 
   4  13   2   47.00    2.60 
  -5 -13  -2    2.10    0.90 
  -5 -13  -2    2.70    0.90 
   5  13   2    1.10    0.80 
   5  13   2    1.10    0.80 
  -6 -13  -2   54.19    3.30 
  -6 -13  -2   56.69    3.20 
   6  13   2   56.59    3.00 
   6  13   2   61.39    3.20 
  -7 -13  -2    1.60    0.90 
  -7 -13  -2    2.20    1.10 
   7  13   2    0.10    0.70 
   7  13   2    1.00    0.70 
  -8 -13  -2   21.10    2.20 
  -8 -13  -2   22.20    1.90 
   8  13   2   25.70    1.90 
   8  13   2   24.80    1.70 
  -9 -13  -2    2.90    1.20 
  -9 -13  -2    3.50    1.00 
   9  13   2    4.90    1.00 
   9  13   2    5.30    1.10 
   9  13   2    4.80    1.10 
 -10 -13  -2   26.70    2.30 
 -10 -13  -2   28.00    2.10 
  10  13   2   26.60    2.20 
  10  13   2   25.60    1.80 
  10  13   2   30.60    2.10 
 -11 -13  -2    2.30    1.00 
 -11 -13  -2    3.50    1.20 
  11  13   2    2.60    1.00 
  11  13   2    1.90    0.80 
  11  13   2    2.40    1.10 
 -12 -13  -2    7.10    1.40 
 -12 -13  -2    3.10    1.10 
  12  13   2    5.20    1.40 
  12  13   2    4.50    1.00 
  12  13   2    4.00    1.10 
 -13 -13  -2    2.70    1.00 
 -13 -13  -2    2.90    1.10 
  13  13   2    2.80    0.90 
  13  13   2    1.20    1.00 
  13  13   2    1.90    1.20 
 -14 -13  -2    4.20    1.40 
 -14 -13  -2    6.80    1.40 
  14  13   2    4.00    1.00 
  14  13   2    2.80    1.10 
  14  13   2    5.40    1.50 
   2 -14  -2    5.90    1.50 
   2 -14  -2    3.90    1.40 
  -2  14   2    6.60    1.40 
  -2  14   2    5.60    1.40 
   1 -14  -2    1.50    1.20 
  -1  14   2    1.70    1.00 
  -1  14   2    2.30    1.10 
   0 -14  -2    3.50    1.30 
   0  14   2    4.60    1.20 
   0  14   2    4.80    1.20 
  -1 -14  -2    2.20    1.10 
   1  14   2    1.70    1.00 
   1  14   2    2.10    1.00 
  -2 -14  -2    5.60    1.40 
   2  14   2    6.20    1.20 
   2  14   2    5.90    1.20 
  -3 -14  -2    0.30    0.90 
   3  14   2   -1.30    0.70 
   3  14   2   -0.20    0.70 
  -4 -14  -2    0.80    0.90 
   4  14   2    0.80    0.80 
   4  14   2    0.60    0.70 
  -5 -14  -2    9.50    1.60 
  -5 -14  -2   14.20    1.80 
   5  14   2   12.00    1.50 
   5  14   2   11.00    1.40 
  -6 -14  -2    1.80    0.90 
  -6 -14  -2    0.60    0.90 
   6  14   2    1.10    0.70 
   6  14   2    1.20    0.90 
  -7 -14  -2    0.30    0.90 
  -7 -14  -2    1.50    1.00 
   7  14   2    0.10    0.70 
   7  14   2    0.00    0.80 
  -8 -14  -2   35.30    2.70 
  -8 -14  -2   42.10    2.70 
   8  14   2   43.20    2.50 
   8  14   2   36.60    2.50 
  -9 -14  -2    1.10    1.10 
  -9 -14  -2    0.80    0.90 
   9  14   2    0.50    0.80 
   9  14   2    2.10    0.80 
 -10 -14  -2    3.10    1.10 
 -10 -14  -2    3.90    1.30 
  10  14   2    4.20    1.30 
  10  14   2    4.10    1.10 
  10  14   2    4.60    1.00 
 -11 -14  -2   16.00    1.90 
 -11 -14  -2   14.90    2.00 
  11  14   2   16.10    1.80 
  11  14   2   15.60    2.00 
  11  14   2   16.40    1.50 
 -12 -14  -2    0.40    1.00 
 -12 -14  -2    0.00    1.00 
  12  14   2    1.50    1.10 
  12  14   2   -0.90    0.60 
  12  14   2   -0.60    0.80 
 -13 -14  -2   40.60    2.80 
 -13 -14  -2   37.40    3.00 
  13  14   2   46.30    2.90 
  13  14   2   44.10    3.20 
  13  14   2   42.10    2.50 
   1 -15  -2    0.90    1.20 
   1 -15  -2    0.40    1.10 
  -1  15   2    0.40    1.00 
   0 -15  -2   -2.20    1.00 
   0  15   2   -0.20    0.90 
   0  15   2   -0.10    0.80 
  -1 -15  -2   29.40    2.50 
   1  15   2   19.50    2.20 
   1  15   2   22.70    2.10 
  -2 -15  -2    5.80    1.40 
   2  15   2    8.60    1.50 
   2  15   2    6.20    1.30 
  -3 -15  -2   16.20    2.10 
   3  15   2   18.90    2.00 
   3  15   2   16.20    1.90 
  -4 -15  -2    0.20    1.00 
   4  15   2    0.50    0.80 
   4  15   2   -0.80    0.70 
  -5 -15  -2   34.00    2.60 
   5  15   2   34.50    2.50 
   5  15   2   36.10    2.40 
  -6 -15  -2    3.30    1.30 
  -6 -15  -2    3.10    1.10 
   6  15   2    0.80    0.90 
   6  15   2    2.70    1.00 
  -7 -15  -2   15.80    1.90 
  -7 -15  -2   20.80    2.40 
   7  15   2   20.00    1.80 
   7  15   2   19.20    2.00 
  -8 -15  -2  144.49    6.90 
  -8 -15  -2  146.29    6.70 
   8  15   2  151.88    6.40 
   8  15   2  155.58    6.70 
  -9 -15  -2   29.20    2.60 
  -9 -15  -2   30.90    2.40 
   9  15   2   32.90    2.40 
   9  15   2   31.40    2.10 
 -10 -15  -2   42.40    2.80 
 -10 -15  -2   33.10    2.80 
  10  15   2   38.40    2.70 
 -11 -15  -2    0.30    0.90 
 -11 -15  -2    0.90    1.10 
  11  15   2   -0.70    0.90 
  11  15   2    0.90    0.80 
 -12 -15  -2   -0.40    0.90 
 -12 -15  -2    1.60    1.30 
  12  15   2    2.40    1.10 
  12  15   2    2.20    1.20 
  12  15   2    1.70    0.90 
  -2 -16  -2    2.00    1.20 
   2  16   2    1.70    1.00 
   2  16   2    0.10    0.90 
  -3 -16  -2    3.40    1.30 
   3  16   2    3.50    1.20 
   3  16   2    4.70    1.20 
  -4 -16  -2   -0.70    0.90 
   4  16   2   -0.60    0.80 
   4  16   2    1.30    0.90 
  -5 -16  -2    2.70    1.30 
   5  16   2    2.80    1.10 
   5  16   2    3.90    1.20 
  -6 -16  -2   13.60    1.90 
   6  16   2   18.90    1.90 
   6  16   2   16.20    1.90 
  -7 -16  -2    1.40    1.20 
  -7 -16  -2    0.50    1.00 
   7  16   2   -0.20    0.80 
   7  16   2   -2.00    0.70 
  -8 -16  -2    1.70    1.10 
  -8 -16  -2    2.60    1.20 
   8  16   2    2.70    1.10 
   8  16   2    2.40    0.90 
  -9 -16  -2    4.50    1.40 
  -9 -16  -2    5.20    1.40 
   9  16   2    4.20    1.00 
   9  16   2    4.00    1.20 
 -10 -16  -2    1.30    1.20 
 -10 -16  -2    2.30    1.20 
  10  16   2    1.20    1.00 
  10  16   2    1.70    0.80 
 -11 -16  -2    1.50    1.10 
 -11 -16  -2    2.20    1.30 
  11  16   2    2.50    1.20 
  11  16   2    3.20    1.00 
  -5 -17  -2    1.50    1.30 
   5  17   2    1.40    1.00 
   5  17   2    1.40    0.90 
  -6 -17  -2    1.00    1.10 
   6  17   2    0.40    0.90 
   6  17   2   -0.60    0.80 
  -7 -17  -2    7.70    1.60 
  -7 -17  -2    7.30    1.50 
   7  17   2    7.50    1.50 
   7  17   2    7.40    1.30 
  -8 -17  -2    4.40    1.50 
  -8 -17  -2    3.40    1.30 
   8  17   2    4.80    1.30 
   8  17   2    4.70    1.20 
  10  16  -3    0.50    0.90 
 -10 -16   3    0.10    1.20 
 -10 -16   3   -1.30    0.90 
   9  16  -3   11.70    1.60 
   9  16  -3   14.80    1.20 
  -9 -16   3   11.90    1.80 
  -9 -16   3   11.30    1.80 
   8  16  -3    8.30    1.50 
   8  16  -3   10.80    1.20 
  -8 -16   3    8.50    1.70 
  -8 -16   3   10.80    1.70 
   7  16  -3   35.30    2.10 
  -7 -16   3   36.90    2.80 
  -7 -16   3   29.60    2.60 
   6  16  -3   23.10    1.70 
   6  16  -3   16.70    1.90 
  -6 -16   3   23.40    2.50 
  -6 -16   3   17.90    2.20 
   5  16  -3    7.10    1.20 
   5  16  -3    7.10    1.40 
  -5 -16   3    8.10    1.60 
  -5 -16   3   10.00    1.70 
   4  16  -3    2.20    0.90 
   4  16  -3    5.50    1.30 
  -4 -16   3    4.40    1.40 
   3  16  -3    1.60    1.00 
   3  16  -3    2.50    1.00 
  -3 -16   3    1.60    1.20 
   2  16  -3    1.00    0.80 
   2  16  -3    1.30    1.00 
  -2 -16   3    1.20    1.20 
  12  15  -3    6.20    1.30 
 -12 -15   3    5.70    1.40 
 -12 -15   3    5.40    1.40 
  11  15  -3    0.40    0.90 
 -11 -15   3    0.60    1.10 
 -11 -15   3    0.80    1.10 
  10  15  -3   17.60    1.90 
  10  15  -3   24.20    1.30 
 -10 -15   3   22.90    2.30 
 -10 -15   3   20.00    2.20 
   9  15  -3   21.10    2.10 
   9  15  -3   26.80    1.50 
  -9 -15   3   20.60    2.40 
  -9 -15   3   15.50    2.00 
   8  15  -3   12.40    1.10 
   8  15  -3    8.50    1.50 
  -8 -15   3   12.10    1.80 
  -8 -15   3   11.80    1.70 
   7  15  -3   34.60    2.50 
   7  15  -3   37.90    2.10 
  -7 -15   3   32.60    2.60 
  -7 -15   3   33.30    2.60 
   6  15  -3   10.00    1.20 
   6  15  -3    8.40    1.50 
  -6 -15   3    8.00    1.50 
  -6 -15   3   13.60    1.80 
   5  15  -3   17.00    1.80 
   5  15  -3   17.50    1.50 
  -5 -15   3   14.50    1.90 
  -5 -15   3   17.40    2.10 
   4  15  -3   59.89    3.30 
   4  15  -3   55.49    3.00 
  -4 -15   3   59.69    3.60 
   3  15  -3    8.40    1.50 
   3  15  -3    7.70    1.30 
  -3 -15   3    6.10    1.50 
   2  15  -3    0.80    1.00 
   2  15  -3    2.70    0.90 
  -2 -15   3    0.60    1.00 
   1  15  -3   40.00    2.60 
   1  15  -3   41.90    2.90 
  -1 -15   3   44.80    3.30 
   0  15  -3   -0.40    0.70 
   0  15  -3    0.60    0.90 
   0 -15   3    0.10    1.10 
  13  14  -3    4.20    1.20 
 -13 -14   3    5.10    1.40 
 -13 -14   3    6.00    1.40 
  12  14  -3   33.00    2.30 
 -12 -14   3   26.10    2.30 
 -12 -14   3   24.20    2.50 
  11  14  -3    0.60    0.40 
  11  14  -3    1.40    1.00 
 -11 -14   3    1.70    1.10 
 -11 -14   3    1.90    1.00 
  10  14  -3   28.00    1.50 
  10  14  -3   27.90    2.10 
 -10 -14   3   27.10    2.20 
 -10 -14   3   30.30    2.50 
   9  14  -3   37.80    2.50 
   9  14  -3   40.50    2.00 
  -9 -14   3   37.20    2.60 
  -9 -14   3   42.40    2.70 
   8  14  -3   29.00    2.10 
   8  14  -3   24.80    1.50 
  -8 -14   3   23.90    2.10 
  -8 -14   3   22.50    2.10 
   7  14  -3   23.80    2.00 
   7  14  -3   24.00    1.50 
  -7 -14   3   23.40    2.10 
  -7 -14   3   22.40    2.30 
   6  14  -3   24.40    1.70 
   6  14  -3   27.00    2.00 
  -6 -14   3   27.70    2.20 
  -6 -14   3   20.00    2.10 
   5  14  -3    0.20    0.70 
   5  14  -3    1.20    0.70 
  -5 -14   3    1.10    0.90 
  -5 -14   3   -0.80    0.80 
   4  14  -3   28.10    1.90 
   4  14  -3   28.90    2.10 
  -4 -14   3   23.50    2.10 
  -4 -14   3   22.40    2.30 
   3  14  -3   26.20    2.20 
   3  14  -3   27.80    2.00 
  -3 -14   3   29.10    2.40 
   2  14  -3    0.50    0.80 
   2  14  -3    1.50    0.90 
  -2 -14   3    2.30    1.10 
   1  14  -3    2.60    1.00 
   1  14  -3    2.20    1.00 
  -1 -14   3    3.10    1.20 
   0  14  -3    0.80    0.90 
   0  14  -3   -0.50    0.80 
   0 -14   3    0.70    1.10 
  -1  14  -3    1.70    1.00 
  -1  14  -3    0.40    0.80 
   1 -14   3    3.60    1.40 
  -2  14  -3    7.20    1.30 
  -2  14  -3    7.10    1.40 
   2 -14   3    6.70    1.70 
   2 -14   3    6.40    1.90 
  14  13  -3    3.30    1.00 
 -14 -13   3    3.00    1.20 
 -14 -13   3    3.80    1.20 
  13  13  -3    0.10    0.80 
 -13 -13   3   -0.10    0.90 
 -13 -13   3    0.70    1.10 
  12  13  -3    7.20    0.50 
  12  13  -3    5.70    1.10 
 -12 -13   3    6.50    1.40 
 -12 -13   3    4.90    1.20 
  11  13  -3   18.70    1.10 
  11  13  -3   13.30    1.60 
  11  13  -3   14.80    0.90 
 -11 -13   3   15.40    1.90 
 -11 -13   3   15.50    1.80 
  10  13  -3    1.10    0.40 
  10  13  -3    1.70    0.90 
 -10 -13   3    0.70    1.00 
 -10 -13   3    2.40    1.00 
   9  13  -3   89.79    4.10 
   9  13  -3   87.29    3.60 
  -9 -13   3   85.89    4.40 
  -9 -13   3   82.89    4.20 
   8  13  -3    7.30    0.90 
   8  13  -3    7.60    1.20 
  -8 -13   3    7.10    1.30 
  -8 -13   3    9.30    1.40 
   7  13  -3    0.90    0.50 
   7  13  -3   -0.40    0.80 
  -7 -13   3    2.20    1.00 
  -7 -13   3    0.00    0.70 
   6  13  -3   34.10    1.90 
   6  13  -3   32.20    2.20 
  -6 -13   3   39.20    2.50 
  -6 -13   3   35.60    2.40 
   5  13  -3    2.20    0.70 
   5  13  -3    2.20    0.90 
  -5 -13   3    2.50    1.00 
  -5 -13   3    1.20    0.90 
   4  13  -3    0.70    0.80 
   4  13  -3   -0.20    0.60 
  -4 -13   3   -0.20    0.80 
  -4 -13   3   -1.20    0.70 
   3  13  -3   10.00    1.30 
   3  13  -3    9.00    1.20 
  -3 -13   3   11.00    1.50 
  -3 -13   3    8.40    1.40 
   2  13  -3   17.60    1.50 
   2  13  -3   19.10    1.70 
  -2 -13   3   19.20    2.10 
   1  13  -3    2.50    0.90 
   1  13  -3    2.30    0.90 
  -1 -13   3    1.90    1.10 
   0  13  -3    6.10    1.20 
   0  13  -3    6.10    1.20 
   0 -13   3    6.80    1.40 
  -1  13  -3    0.20    0.80 
  -1  13  -3    0.50    0.80 
   1 -13   3   -0.40    0.90 
  -2  13  -3    3.30    1.00 
  -2  13  -3    3.50    1.10 
   2 -13   3    3.40    1.30 
   2 -13   3    3.70    1.60 
  -3  13  -3   21.20    2.00 
  -3  13  -3   24.80    2.20 
   3 -13   3   18.60    2.30 
   3 -13   3   17.70    2.50 
  14  12  -3    9.30    1.40 
 -14 -12   3    8.00    1.60 
 -14 -12   3    9.40    1.50 
  13  12  -3   -0.50    0.80 
 -13 -12   3    0.60    1.00 
 -13 -12   3   -0.40    0.80 
  12  12  -3    4.30    0.50 
  12  12  -3    4.20    1.10 
  12  12  -3    5.70    0.50 
 -12 -12   3    5.50    1.30 
 -12 -12   3    3.50    1.10 
  11  12  -3   10.30    0.70 
  11  12  -3   11.30    0.70 
  11  12  -3    9.10    1.30 
 -11 -12   3    9.30    1.40 
 -11 -12   3    8.30    1.40 
  10  12  -3    9.40    0.70 
  10  12  -3    9.50    0.60 
  10  12  -3   10.50    1.30 
 -10 -12   3    7.80    1.20 
 -10 -12   3   10.60    1.40 
   9  12  -3    0.70    0.80 
   9  12  -3    0.80    0.40 
  -9 -12   3    0.00    0.70 
  -9 -12   3    1.70    1.00 
   8  12  -3    0.20    0.40 
   8  12  -3    0.70    0.70 
  -8 -12   3   -0.10    0.70 
  -8 -12   3    0.20    0.80 
   7  12  -3   39.50    2.20 
   7  12  -3   34.50    1.80 
  -7 -12   3   35.00    2.40 
  -7 -12   3   32.80    2.20 
   6  12  -3   36.80    2.20 
   6  12  -3   36.30    1.90 
  -6 -12   3   37.00    2.30 
  -6 -12   3   37.20    2.40 
   5  12  -3    6.00    0.80 
   5  12  -3    7.90    1.10 
  -5 -12   3    6.20    0.80 
  -5 -12   3    4.60    1.10 
  -5 -12   3    6.50    1.20 
   4  12  -3   12.50    1.40 
   4  12  -3   12.80    1.20 
  -4 -12   3   12.70    1.60 
  -4 -12   3   12.10    1.50 
   3  12  -3   13.90    1.50 
   3  12  -3   14.80    1.30 
  -3 -12   3   12.80    1.60 
  -3 -12   3   13.30    1.60 
   2  12  -3    0.70    0.70 
   2  12  -3   -0.20    0.70 
  -2 -12   3    1.60    0.90 
   1  12  -3    0.90    0.80 
   1  12  -3    0.80    0.70 
  -1 -12   3    1.10    0.90 
   0  12  -3   13.80    1.50 
   0  12  -3   12.70    1.50 
   0 -12   3   14.50    1.80 
  -1  12  -3   68.49    3.50 
  -1  12  -3   61.79    3.40 
   1 -12   3   63.79    3.70 
  -2  12  -3   15.10    1.70 
  -2  12  -3   11.70    1.50 
   2 -12   3   13.00    2.10 
   2 -12   3   10.20    1.70 
  -3  12  -3    5.60    1.30 
  -3  12  -3    4.40    1.00 
   3 -12   3    5.40    1.50 
   3 -12   3    5.60    1.70 
  -4  12  -3    1.90    0.90 
  -4  12  -3    0.20    0.80 
   4 -12   3   -1.10    1.00 
   4 -12   3   -0.40    1.10 
  -5  12  -3    0.10    0.80 
  -5  12  -3   -1.00    0.80 
   5 -12   3   -0.20    1.20 
   5 -12   3    1.20    1.10 
  15  11  -3    5.20    1.10 
  15  11  -3    2.80    1.30 
 -15 -11   3    5.60    1.30 
 -15 -11   3    5.70    1.40 
  14  11  -3   26.90    2.50 
  14  11  -3   28.90    2.10 
  14  11  -3   25.90    1.40 
 -14 -11   3   27.10    2.20 
 -14 -11   3   28.10    2.30 
  13  11  -3   23.50    1.20 
  13  11  -3   22.50    1.80 
  13  11  -3   25.80    2.30 
 -13 -11   3   25.20    2.10 
 -13 -11   3   22.40    1.90 
  12  11  -3    2.60    0.90 
  12  11  -3    3.50    1.20 
  12  11  -3    3.40    0.40 
  12  11  -3    3.70    0.50 
 -12 -11   3    2.50    1.00 
 -12 -11   3    3.70    1.00 
  11  11  -3    2.70    0.90 
  11  11  -3    3.80    0.50 
  11  11  -3    3.80    0.40 
 -11 -11   3    4.30    1.10 
 -11 -11   3    4.30    1.10 
  10  11  -3    3.30    0.90 
  10  11  -3    4.50    0.50 
  10  11  -3    4.20    0.40 
 -10 -11   3    4.30    1.10 
 -10 -11   3    3.80    1.00 
   9  11  -3    7.50    0.70 
   9  11  -3    8.20    1.10 
  -9 -11   3    7.90    1.20 
  -9 -11   3    8.60    1.30 
   8  11  -3    9.30    1.10 
   8  11  -3   10.00    0.80 
  -8 -11   3   10.60    1.40 
  -8 -11   3    9.90    1.30 
   7  11  -3   22.00    1.60 
   7  11  -3   22.90    1.30 
  -7 -11   3   24.40    1.60 
  -7 -11   3   23.40    1.80 
   6  11  -3   10.90    0.90 
   6  11  -3   12.80    1.30 
  -6 -11   3   11.10    1.40 
  -6 -11   3   12.20    1.40 
   5  11  -3   34.80    1.80 
   5  11  -3   33.90    2.00 
  -5 -11   3   31.00    2.10 
  -5 -11   3   31.60    1.70 
  -5 -11   3   34.30    2.10 
   4  11  -3   17.00    1.20 
   4  11  -3   19.80    1.60 
  -4 -11   3   17.30    1.60 
  -4 -11   3   18.40    1.20 
  -4 -11   3   16.90    1.50 
   3  11  -3   32.00    2.00 
   3  11  -3   31.90    1.80 
  -3 -11   3   28.40    2.00 
  -3 -11   3   30.20    2.00 
   2  11  -3   35.20    2.00 
   2  11  -3   37.10    2.20 
  -2 -11   3   36.50    2.30 
  -2 -11   3   33.30    2.30 
   1  11  -3   -0.20    0.70 
   1  11  -3    1.20    0.70 
  -1 -11   3    1.10    0.70 
   0  11  -3   49.99    2.80 
   0  11  -3   57.59    2.90 
   0 -11   3   53.59    3.10 
  -1  11  -3   52.69    2.80 
  -1  11  -3   46.50    2.80 
   1 -11   3   50.89    3.10 
  -2  11  -3    8.40    1.30 
  -2  11  -3    7.70    1.20 
   2 -11   3    8.10    1.70 
   2 -11   3    9.00    1.50 
  -3  11  -3    1.10    0.80 
  -3  11  -3    0.70    0.70 
   3 -11   3    0.90    1.00 
   3 -11   3    1.70    1.20 
  -4  11  -3    3.70    1.10 
  -4  11  -3    3.50    1.00 
   4 -11   3    2.60    1.20 
   4 -11   3    2.70    1.20 
  -5  11  -3    3.20    1.10 
  -5  11  -3    4.70    1.10 
   5 -11   3    5.70    1.40 
   5 -11   3    2.00    1.40 
  -6  11  -3    0.60    0.90 
  -6  11  -3    3.60    1.10 
   6 -11   3    0.60    1.10 
   6 -11   3    1.30    1.40 
  15  10  -3    1.70    1.10 
  15  10  -3   -0.20    0.90 
 -15 -10   3   -0.40    0.90 
 -15 -10   3    1.40    1.10 
  14  10  -3    6.50    1.50 
  14  10  -3    6.10    0.70 
  14  10  -3    4.50    1.00 
 -14 -10   3    8.00    1.40 
 -14 -10   3    7.40    1.30 
  13  10  -3    9.40    1.20 
  13  10  -3    9.70    0.80 
  13  10  -3   10.50    1.60 
 -13 -10   3    9.90    1.50 
 -13 -10   3   10.00    1.40 
  12  10  -3    5.20    1.00 
  12  10  -3    5.40    0.60 
  12  10  -3    3.00    1.20 
  12  10  -3    4.70    0.50 
 -12 -10   3    4.60    1.00 
 -12 -10   3    4.60    1.20 
  11  10  -3    0.50    0.70 
  11  10  -3    1.70    1.00 
  11  10  -3    2.20    0.40 
  11  10  -3    2.20    0.40 
 -11 -10   3    2.40    0.90 
 -11 -10   3    1.60    0.90 
  10  10  -3   23.60    1.10 
  10  10  -3   22.50    2.00 
  10  10  -3   24.70    1.70 
  10  10  -3   24.70    1.20 
 -10 -10   3   24.50    1.80 
 -10 -10   3   24.20    1.80 
   9  10  -3    3.50    0.50 
   9  10  -3    3.50    0.80 
   9  10  -3    3.90    0.40 
  -9 -10   3    4.50    1.00 
  -9 -10   3    4.30    0.90 
   8  10  -3   35.20    1.90 
   8  10  -3   31.20    1.50 
  -8 -10   3   30.10    1.90 
  -8 -10   3   30.60    2.00 
   7  10  -3   14.00    1.20 
   7  10  -3   13.80    0.90 
  -7 -10   3   13.50    1.40 
  -7 -10   3   12.90    1.30 
   6  10  -3   10.20    0.80 
   6  10  -3   10.30    1.20 
  -6 -10   3    8.80    1.20 
  -6 -10   3   11.80    1.20 
   5  10  -3    5.30    0.70 
   5  10  -3    5.10    0.90 
  -5 -10   3    4.60    0.90 
  -5 -10   3    4.60    0.90 
   4  10  -3  124.29    5.20 
   4  10  -3  122.29    5.00 
  -4 -10   3  122.09    4.90 
  -4 -10   3  131.39    5.40 
  -4 -10   3  130.39    5.30 
   3  10  -3  227.08    8.70 
   3  10  -3  219.08    8.50 
  -3 -10   3  211.08    8.40 
  -3 -10   3  233.98    8.80 
  -3 -10   3  223.18    8.70 
   2  10  -3   33.90    2.00 
   2  10  -3   42.20    2.20 
  -2 -10   3   39.40    2.20 
  -2 -10   3   37.60    2.00 
  -2 -10   3   37.10    2.30 
   1  10  -3   44.00    2.30 
   1  10  -3   40.40    2.30 
  -1 -10   3   40.30    2.50 
   0  10  -3   16.00    1.50 
   0  10  -3   16.60    1.40 
   0 -10   3   15.40    1.70 
  -1  10  -3  164.38    6.50 
  -1  10  -3  153.38    6.50 
   1 -10   3  151.98    6.70 
  -2  10  -3   -0.40    0.60 
  -2  10  -3    0.20    0.70 
   2 -10   3    3.10    1.10 
  -3  10  -3    8.00    1.20 
  -3  10  -3    6.10    1.10 
   3 -10   3    3.50    1.40 
   3 -10   3    5.00    1.20 
  -4  10  -3    1.30    0.90 
  -4  10  -3    0.50    0.80 
   4 -10   3    1.30    1.20 
   4 -10   3    1.50    0.90 
  -5  10  -3    9.80    1.40 
  -5  10  -3   10.70    1.50 
   5 -10   3    7.90    1.70 
   5 -10   3    9.80    1.60 
  -6  10  -3    5.00    1.10 
  -6  10  -3    4.40    1.10 
   6 -10   3    2.90    1.40 
   6 -10   3    4.50    1.30 
  -7  10  -3   11.40    1.70 
  -7  10  -3   10.90    1.50 
   7 -10   3    9.70    1.70 
   7 -10   3   11.40    2.00 
  15   9  -3    3.50    1.20 
 -15  -9   3    2.80    1.00 
 -15  -9   3    2.90    1.10 
  14   9  -3    2.20    1.10 
 -14  -9   3    0.60    0.90 
 -14  -9   3    0.10    0.80 
  13   9  -3    2.10    0.50 
  13   9  -3    0.90    0.90 
 -13  -9   3    0.80    0.80 
 -13  -9   3    0.30    0.80 
  12   9  -3   46.00    2.10 
  12   9  -3   47.50    2.10 
  12   9  -3   52.19    3.00 
 -12  -9   3   43.50    2.50 
 -12  -9   3   48.30    2.60 
  11   9  -3   35.70    1.60 
  11   9  -3   35.90    1.60 
  11   9  -3   34.40    2.10 
  11   9  -3   38.10    2.50 
 -11  -9   3   39.50    2.30 
 -11  -9   3   35.50    2.20 
  10   9  -3    0.10    0.60 
  10   9  -3    1.10    0.70 
  10   9  -3   -0.20    0.30 
  10   9  -3    0.50    0.30 
 -10  -9   3    0.30    0.60 
 -10  -9   3    0.40    0.50 
   9   9  -3   15.30    0.90 
   9   9  -3   16.70    0.80 
   9   9  -3   16.70    1.70 
   9   9  -3   21.00    1.50 
  -9  -9   3   19.10    1.40 
  -9  -9   3   18.20    1.40 
   8   9  -3    3.80    0.80 
   8   9  -3    5.00    0.50 
  -8  -9   3    5.20    0.90 
  -8  -9   3    6.80    1.00 
   7   9  -3   56.39    2.40 
   7   9  -3   59.99    2.80 
  -7  -9   3   59.09    2.80 
  -7  -9   3   65.39    3.00 
   6   9  -3   43.90    1.90 
   6   9  -3   42.20    2.20 
  -6  -9   3   45.00    2.30 
  -6  -9   3   41.60    2.20 
   5   9  -3   17.60    1.00 
   5   9  -3   16.50    1.10 
   5   9  -3   19.40    1.30 
  -5  -9   3   19.30    1.40 
  -5  -9   3   13.70    1.20 
   4   9  -3    3.30    0.70 
   4   9  -3    4.00    0.60 
   4   9  -3    4.10    0.70 
  -4  -9   3    4.40    0.60 
  -4  -9   3    4.50    0.90 
  -4  -9   3    4.40    0.80 
   3   9  -3    5.10    0.80 
   3   9  -3    4.40    0.70 
  -3  -9   3    3.90    0.60 
  -3  -9   3    3.00    0.80 
  -3  -9   3    4.20    0.80 
   2   9  -3   49.20    2.30 
   2   9  -3   48.70    2.30 
   2   9  -3   49.90    2.40 
  -2  -9   3   51.69    2.60 
  -2  -9   3   43.40    2.40 
  -2  -9   3   44.90    2.30 
   1   9  -3  102.89    4.30 
   1   9  -3  112.99    4.60 
   1   9  -3  113.09    4.50 
  -1  -9   3  108.19    4.50 
  -1  -9   3   93.39    4.50 
  -1  -9   3  109.29    4.70 
   0   9  -3  155.48    6.10 
   0   9  -3  150.08    6.10 
   0   9  -3  144.09    5.90 
   0  -9   3  146.89    6.30 
  -1   9  -3   26.00    1.80 
  -1   9  -3   29.10    1.80 
   1  -9   3   26.40    2.00 
  -2   9  -3   94.19    4.30 
  -2   9  -3   95.29    4.30 
   2  -9   3   96.29    4.60 
  -3   9  -3  100.69    4.50 
  -3   9  -3  101.89    4.60 
   3  -9   3   96.59    4.80 
   3  -9   3  100.89    5.10 
  -4   9  -3   22.00    1.70 
  -4   9  -3   18.70    1.70 
   4  -9   3   21.70    2.00 
   4  -9   3   20.70    2.30 
  -5   9  -3    3.10    1.00 
  -5   9  -3    4.70    1.00 
   5  -9   3    3.80    1.30 
   5  -9   3    1.30    1.00 
  -6   9  -3    6.40    1.10 
  -6   9  -3    4.30    1.00 
   6  -9   3    6.30    1.60 
   6  -9   3    3.70    1.30 
  -7   9  -3    0.20    0.80 
  -7   9  -3    1.40    0.90 
   7  -9   3    1.60    1.10 
   7  -9   3    1.00    1.10 
  -8   9  -3    0.80    0.80 
  -8   9  -3    0.30    0.70 
  -8   9  -3   -0.80    0.80 
   8  -9   3   -1.10    1.10 
   8  -9   3   -1.30    1.00 
  15   8  -3   -0.10    0.90 
  15   8  -3    1.60    1.00 
 -15  -8   3    1.10    0.90 
 -15  -8   3    0.90    0.90 
  14   8  -3    5.40    1.30 
  14   8  -3    6.40    1.10 
 -14  -8   3    8.80    1.30 
 -14  -8   3    6.70    1.20 
  13   8  -3    6.00    1.10 
  13   8  -3    6.80    1.30 
  13   8  -3    7.90    0.90 
 -13  -8   3    8.40    1.20 
 -13  -8   3    9.90    1.20 
  12   8  -3   69.29    3.70 
  12   8  -3   71.39    3.30 
  12   8  -3   71.29    3.00 
 -12  -8   3   67.39    3.40 
 -12  -8   3   67.89    3.30 
  11   8  -3   21.70    1.90 
  11   8  -3   18.40    1.10 
 -11  -8   3   21.00    1.50 
 -11  -8   3   20.10    1.50 
  10   8  -3    2.30    0.90 
  10   8  -3    1.50    0.40 
  10   8  -3    1.70    0.40 
 -10  -8   3    1.20    0.60 
 -10  -8   3    3.60    0.80 
   9   8  -3    1.30    0.70 
   9   8  -3    1.80    0.60 
   9   8  -3    1.20    0.30 
   9   8  -3    1.10    0.30 
  -9  -8   3    1.40    0.70 
  -9  -8   3    1.20    0.60 
   8   8  -3   23.90    1.70 
   8   8  -3   27.50    1.60 
   8   8  -3   25.00    1.10 
   8   8  -3   26.50    1.20 
  -8  -8   3   25.40    1.60 
  -8  -8   3   25.20    1.60 
   7   8  -3    5.90    0.60 
   7   8  -3    6.00    0.80 
   7   8  -3    5.60    0.50 
  -7  -8   3    4.50    0.80 
  -7  -8   3    6.00    0.90 
   6   8  -3  107.39    4.10 
   6   8  -3  110.59    4.40 
   6   8  -3  105.39    4.20 
  -6  -8   3  108.69    4.40 
  -6  -8   3  108.99    4.50 
   5   8  -3  116.59    4.40 
   5   8  -3  112.39    4.50 
   5   8  -3  115.89    4.80 
   5   8  -3  114.89    4.70 
  -5  -8   3  120.29    4.80 
  -5  -8   3  122.09    4.80 
   4   8  -3   31.10    1.60 
   4   8  -3   32.10    1.50 
   4   8  -3   29.50    1.70 
   4   8  -3   33.30    1.60 
  -4  -8   3   32.50    1.80 
  -4  -8   3   32.10    1.50 
  -4  -8   3   37.30    1.80 
   3   8  -3    1.00    0.40 
   3   8  -3    1.30    0.40 
   3   8  -3    2.00    0.40 
   3   8  -3    0.80    0.50 
  -3  -8   3    1.20    0.50 
  -3  -8   3    0.90    0.40 
  -3  -8   3    1.30    0.40 
  -3  -8   3    1.20    0.50 
  -3  -8   3    0.80    0.50 
   2   8  -3   78.99    3.20 
   2   8  -3   74.29    3.20 
   2   8  -3   72.19    3.20 
   2   8  -3   79.19    3.40 
  -2  -8   3   83.79    3.50 
  -2  -8   3   75.99    3.50 
  -2  -8   3   74.99    3.20 
  -2  -8   3   77.89    3.40 
   1   8  -3    2.30    0.60 
   1   8  -3    1.70    0.60 
   1   8  -3    2.40    0.50 
   1   8  -3    2.80    0.60 
  -1  -8   3    1.70    0.60 
  -1  -8   3    3.00    0.50 
  -1  -8   3    1.70    0.60 
   0   8  -3   61.69    2.80 
   0   8  -3   69.39    3.00 
   0   8  -3   66.49    3.00 
   0  -8   3   64.99    3.20 
   0  -8   3   65.59    3.00 
  -1   8  -3   43.20    2.10 
  -1   8  -3   45.00    2.30 
  -1   8  -3   44.30    2.30 
   1  -8   3   46.20    2.50 
  -2   8  -3   33.60    2.00 
  -2   8  -3   32.80    2.00 
  -2   8  -3   31.20    1.80 
   2  -8   3   30.90    2.10 
  -3   8  -3  137.29    5.80 
  -3   8  -3  133.69    5.60 
  -3   8  -3  143.79    5.90 
   3  -8   3  154.48    6.60 
   3  -8   3  136.99    6.10 
  -4   8  -3    3.10    0.80 
  -4   8  -3    2.20    0.80 
   4  -8   3    3.00    1.00 
   4  -8   3    3.40    1.10 
  -5   8  -3   37.20    2.30 
  -5   8  -3   37.30    2.30 
   5  -8   3   37.90    2.80 
   5  -8   3   38.10    2.50 
  -6   8  -3   11.60    1.50 
  -6   8  -3   12.90    1.50 
   6  -8   3   11.90    1.70 
   6  -8   3   13.00    1.80 
  -7   8  -3   12.30    1.50 
  -7   8  -3   14.00    1.60 
   7  -8   3   10.90    1.80 
   7  -8   3   12.20    1.70 
  -8   8  -3    3.10    0.90 
  -8   8  -3    1.20    0.90 
  -8   8  -3    2.50    0.90 
   8  -8   3    1.30    1.10 
   8  -8   3    0.20    1.00 
  -9   8  -3    2.50    1.10 
  -9   8  -3    5.30    1.00 
  -9   8  -3    3.30    1.00 
   9  -8   3    1.50    1.20 
   9  -8   3    2.90    1.20 
  15   7  -3   12.00    1.70 
 -15  -7   3   13.20    1.60 
 -15  -7   3   11.20    1.40 
  14   7  -3   50.89    3.20 
  14   7  -3   50.89    2.70 
 -14  -7   3   44.50    2.60 
 -14  -7   3   50.29    2.70 
  13   7  -3    2.80    1.00 
  13   7  -3    4.80    0.70 
  13   7  -3    3.90    1.00 
 -13  -7   3    5.00    0.90 
 -13  -7   3    4.50    1.00 
  12   7  -3    6.90    1.30 
  12   7  -3    9.50    0.80 
  12   7  -3    6.80    1.00 
 -12  -7   3    6.10    1.10 
 -12  -7   3    6.40    1.00 
  11   7  -3    2.90    0.50 
  11   7  -3    5.10    1.10 
  11   7  -3    3.30    0.80 
 -11  -7   3    3.50    0.80 
 -11  -7   3    2.80    0.70 
  10   7  -3    0.20    0.50 
  10   7  -3   -0.60    0.50 
  10   7  -3    0.10    0.30 
 -10  -7   3   -0.20    0.50 
 -10  -7   3    0.00    0.50 
   9   7  -3  155.08    6.00 
   9   7  -3  165.08    6.70 
  -9  -7   3  157.68    6.40 
  -9  -7   3  171.78    6.40 
   8   7  -3  125.29    5.10 
   8   7  -3  132.49    4.90 
   8   7  -3  136.69    5.60 
   8   7  -3  129.89    5.30 
   8   7  -3  128.29    4.90 
  -8  -7   3  137.29    5.30 
  -8  -7   3  139.99    5.40 
   7   7  -3   25.70    1.00 
   7   7  -3   22.60    1.40 
   7   7  -3   25.00    1.70 
   7   7  -3   24.50    1.30 
   7   7  -3   26.80    1.10 
  -7  -7   3   25.50    1.50 
  -7  -7   3   21.90    1.40 
   6   7  -3  235.18    8.80 
   6   7  -3  224.08    8.70 
   6   7  -3  235.98    8.60 
  -6  -7   3  226.88    8.80 
  -6  -7   3  239.08    8.80 
  -6  -7   3  241.68    8.80 
   5   7  -3  251.37    9.50 
   5   7  -3  256.17    9.60 
   5   7  -3  256.97    9.40 
   5   7  -3  268.27    9.70 
  -5  -7   3  265.67    9.70 
  -5  -7   3  259.17    9.90 
  -5  -7   3  260.27    9.60 
   4   7  -3   -0.10    0.20 
   4   7  -3    0.30    0.30 
   4   7  -3    0.70    0.30 
   4   7  -3   -0.30    0.40 
  -4  -7   3    0.10    0.20 
  -4  -7   3   -0.20    0.30 
  -4  -7   3    0.10    0.30 
  -4  -7   3    0.10    0.30 
   3   7  -3  277.57   10.70 
   3   7  -3  291.57   10.60 
   3   7  -3  307.37   10.60 
   3   7  -3  287.17   10.60 
  -3  -7   3  293.87   10.60 
  -3  -7   3  283.27   10.70 
  -3  -7   3  292.77   11.00 
   2   7  -3    2.90    0.50 
   2   7  -3    2.90    0.50 
   2   7  -3    3.50    0.50 
   2   7  -3    3.40    0.60 
  -2  -7   3    3.90    0.60 
  -2  -7   3    3.20    0.60 
  -2  -7   3    2.80    0.60 
  -2  -7   3    3.50    0.60 
  -2  -7   3    2.80    0.50 
   1   7  -3    0.70    0.40 
   1   7  -3    1.30    0.50 
   1   7  -3    0.60    0.40 
   1   7  -3    0.80    0.40 
  -1  -7   3    1.00    0.50 
  -1  -7   3    0.80    0.40 
  -1  -7   3    1.00    0.40 
  -1  -7   3    0.20    0.40 
   0   7  -3   39.20    2.10 
   0   7  -3   48.40    2.10 
   0   7  -3   46.90    2.20 
   0   7  -3   45.90    2.20 
   0  -7   3   45.60    2.30 
   0  -7   3   40.80    2.10 
   0  -7   3   44.40    2.10 
  -1   7  -3  122.59    5.00 
  -1   7  -3  129.69    5.10 
  -1   7  -3  122.09    5.10 
  -1   7  -3  129.39    5.10 
   1  -7   3  133.89    5.30 
   1  -7   3  121.19    5.10 
  -2   7  -3    3.90    0.80 
  -2   7  -3    3.40    0.70 
  -2   7  -3    3.80    0.70 
   2  -7   3    3.00    0.80 
  -3   7  -3    0.00    0.50 
  -3   7  -3   -0.10    0.50 
  -3   7  -3    0.60    0.50 
   3  -7   3    0.10    0.80 
   3  -7   3    0.80    0.70 
  -4   7  -3   11.20    1.00 
  -4   7  -3   11.80    1.30 
  -4   7  -3   12.80    1.40 
   4  -7   3   11.10    1.50 
   4  -7   3    8.40    1.50 
  -5   7  -3   -1.30    0.50 
  -5   7  -3    0.50    0.60 
   5  -7   3    0.30    0.90 
   5  -7   3   -0.50    0.70 
  -6   7  -3    0.70    0.50 
  -6   7  -3    0.00    0.60 
   6  -7   3    0.00    0.80 
   6  -7   3    0.40    1.00 
  -7   7  -3   10.50    1.40 
  -7   7  -3    8.10    1.30 
   7  -7   3    8.30    1.50 
   7  -7   3    9.40    1.50 
  -8   7  -3    1.30    0.70 
  -8   7  -3    1.30    0.90 
  -8   7  -3    2.80    0.90 
   8  -7   3    1.50    1.10 
   8  -7   3    0.80    1.10 
  -9   7  -3    1.00    0.70 
  -9   7  -3    0.80    0.90 
  -9   7  -3   -0.70    0.60 
   9  -7   3    0.60    1.00 
   9  -7   3    0.20    1.00 
 -10   7  -3   25.10    2.20 
 -10   7  -3   27.60    2.10 
 -10   7  -3   31.60    2.00 
  10  -7   3   31.50    2.60 
  10  -7   3   28.00    2.50 
  15   6  -3   15.40    1.90 
  15   6  -3   15.60    1.60 
 -15  -6   3   13.80    1.60 
 -15  -6   3   13.00    1.50 
  14   6  -3    0.40    0.90 
  14   6  -3    1.00    1.00 
 -14  -6   3    2.20    0.80 
 -14  -6   3    2.30    0.80 
  13   6  -3   15.40    1.80 
  13   6  -3   14.30    1.50 
 -13  -6   3   14.90    1.40 
 -13  -6   3   14.40    1.50 
  12   6  -3    9.10    0.90 
  12   6  -3    7.90    1.10 
  12   6  -3    7.50    1.30 
 -12  -6   3    7.10    1.00 
 -12  -6   3    9.80    1.10 
  11   6  -3    0.60    0.40 
  11   6  -3   -0.40    0.50 
  11   6  -3    0.20    0.70 
 -11  -6   3   -0.10    0.40 
 -11  -6   3    0.70    0.60 
  10   6  -3   70.59    3.40 
  10   6  -3   61.39    2.80 
  10   6  -3   71.49    3.10 
 -10  -6   3   69.99    3.20 
 -10  -6   3   71.49    3.00 
   9   6  -3    9.30    0.70 
   9   6  -3   10.80    0.90 
   9   6  -3   10.70    1.30 
   9   6  -3    9.50    1.00 
  -9  -6   3    9.60    1.00 
  -9  -6   3   10.80    1.00 
   8   6  -3   29.40    1.50 
   8   6  -3   31.50    1.60 
   8   6  -3   30.00    1.90 
   8   6  -3   29.70    1.30 
  -8  -6   3   31.80    1.60 
  -8  -6   3   32.50    1.70 
   7   6  -3  109.69    5.20 
   7   6  -3  130.69    4.70 
   7   6  -3  132.49    4.70 
   7   6  -3  131.49    4.90 
  -7  -6   3  122.29    5.00 
  -7  -6   3  125.89    5.30 
  -7  -6   3  132.99    5.10 
  -7  -6   3  135.89    5.00 
   6   6  -3  116.59    4.60 
   6   6  -3  127.69    4.90 
   6   6  -3  111.69    4.60 
   6   6  -3  117.49    4.30 
   6   6  -3  119.69    4.50 
   6   6  -3  120.19    4.30 
  -6  -6   3  118.79    4.60 
  -6  -6   3  115.79    4.60 
  -6  -6   3  116.29    4.90 
  -6  -6   3  113.39    4.60 
   5   6  -3   54.99    2.20 
   5   6  -3   54.99    2.30 
   5   6  -3   48.90    2.00 
   5   6  -3   50.79    2.10 
  -5  -6   3   52.69    2.30 
  -5  -6   3   47.60    2.20 
  -5  -6   3   50.39    2.50 
  -5  -6   3   48.50    2.20 
   4   6  -3   26.20    1.00 
   4   6  -3   24.50    1.20 
   4   6  -3   21.50    1.10 
   4   6  -3   22.70    1.10 
  -4  -6   3   21.60    1.20 
  -4  -6   3   22.60    1.30 
  -4  -6   3   20.50    1.40 
  -4  -6   3   22.40    1.20 
   3   6  -3    3.00    0.50 
   3   6  -3    3.20    0.40 
   3   6  -3    4.50    0.50 
   3   6  -3    2.60    0.40 
  -3  -6   3    2.80    0.50 
  -3  -6   3    3.00    0.50 
  -3  -6   3    4.40    0.60 
  -3  -6   3    2.80    0.40 
  -3  -6   3    2.80    0.50 
   2   6  -3   90.09    3.60 
   2   6  -3   88.79    3.50 
   2   6  -3   87.49    3.50 
   2   6  -3   86.59    3.50 
  -2  -6   3   88.99    3.60 
  -2  -6   3   88.39    3.60 
  -2  -6   3   87.59    3.60 
  -2  -6   3   94.99    3.50 
   1   6  -3   58.89    2.50 
   1   6  -3   56.89    2.50 
   1   6  -3   59.29    2.40 
   1   6  -3   57.09    2.50 
  -1  -6   3   62.19    2.60 
  -1  -6   3   58.79    2.60 
  -1  -6   3   57.69    2.50 
  -1  -6   3   59.29    2.50 
   0   6  -3  282.57   10.30 
   0   6  -3  284.07   10.20 
   0   6  -3  277.27   10.20 
   0  -6   3  281.07   10.30 
   0  -6   3  261.37   10.30 
   0  -6   3  281.57   10.30 
   0  -6   3  273.97   10.40 
  -1   6  -3   20.80    1.30 
  -1   6  -3   21.30    1.20 
  -1   6  -3   21.60    1.30 
  -1   6  -3   22.60    1.30 
   1  -6   3   21.90    1.30 
   1  -6   3   21.00    1.30 
   1  -6   3   21.20    1.40 
  -2   6  -3  141.29    5.60 
  -2   6  -3  139.19    5.40 
  -2   6  -3  133.29    5.60 
  -2   6  -3  148.99    5.60 
   2  -6   3  144.49    5.80 
   2  -6   3  135.59    5.60 
  -3   6  -3    2.00    0.50 
  -3   6  -3    2.40    0.50 
  -3   6  -3    2.80    0.60 
   3  -6   3    2.30    0.70 
   3  -6   3    2.80    0.90 
  -4   6  -3   24.10    1.60 
  -4   6  -3   25.10    1.50 
  -4   6  -3   25.20    1.70 
   4  -6   3   30.50    2.20 
   4  -6   3   24.40    1.80 
  -5   6  -3    4.20    0.90 
  -5   6  -3    3.60    0.80 
  -5   6  -3    6.30    0.80 
   5  -6   3    5.40    1.10 
   5  -6   3    5.70    1.20 
  -6   6  -3   12.40    1.40 
  -6   6  -3   12.40    1.30 
  -6   6  -3   11.80    1.30 
   6  -6   3   11.00    1.50 
   6  -6   3   11.80    1.70 
  -7   6  -3    2.20    0.80 
  -7   6  -3    2.10    0.80 
   7  -6   3    1.10    0.90 
   7  -6   3    2.00    1.00 
  -8   6  -3  100.89    4.40 
  -8   6  -3  105.29    4.60 
  -8   6  -3   95.49    4.50 
   8  -6   3   95.29    5.00 
   8  -6   3   98.29    4.90 
  -9   6  -3   45.80    2.70 
  -9   6  -3   46.10    2.70 
  -9   6  -3   42.90    2.40 
   9  -6   3   47.00    3.00 
   9  -6   3   41.50    3.10 
 -10   6  -3    2.80    0.80 
 -10   6  -3    1.00    0.80 
 -10   6  -3    1.90    0.90 
  10  -6   3    0.20    1.10 
  10  -6   3    1.40    1.20 
  15   5  -3   18.70    1.80 
  15   5  -3   16.70    2.00 
 -15  -5   3   15.10    1.70 
 -15  -5   3   15.30    1.60 
  14   5  -3    1.00    0.80 
  14   5  -3    2.00    0.90 
 -14  -5   3    2.20    0.90 
 -14  -5   3    2.00    0.80 
  13   5  -3    2.40    1.00 
  13   5  -3    2.80    0.90 
 -13  -5   3    2.30    0.80 
 -13  -5   3    3.40    0.80 
  12   5  -3   15.40    1.50 
  12   5  -3   15.90    1.70 
 -12  -5   3   13.80    1.20 
 -12  -5   3   12.90    1.40 
  11   5  -3    1.00    0.50 
  11   5  -3   -0.30    0.50 
  11   5  -3   -0.70    0.60 
 -11  -5   3    1.20    0.60 
 -11  -5   3    0.10    0.50 
  10   5  -3    5.60    0.90 
  10   5  -3    6.10    0.70 
  10   5  -3    6.60    1.10 
 -10  -5   3    6.90    0.80 
 -10  -5   3    6.00    0.80 
   9   5  -3  123.69    5.00 
   9   5  -3  125.29    5.00 
   9   5  -3  126.59    5.30 
   9   5  -3  119.19    4.80 
  -9  -5   3  131.29    5.10 
  -9  -5   3  131.29    5.00 
   8   5  -3  144.39    5.50 
   8   5  -3  136.89    5.40 
   8   5  -3  135.49    5.30 
  -8  -5   3  135.79    5.90 
  -8  -5   3  148.19    5.60 
  -8  -5   3  147.99    5.50 
   7   5  -3   63.49    2.70 
   7   5  -3   63.09    2.80 
   7   5  -3   65.79    3.00 
   7   5  -3   63.09    2.50 
   7   5  -3   64.89    2.70 
  -7  -5   3   62.59    2.80 
  -7  -5   3   66.39    2.70 
  -7  -5   3   65.69    3.00 
  -7  -5   3   61.89    2.80 
   6   5  -3   21.90    1.20 
   6   5  -3   22.80    1.10 
   6   5  -3   23.30    1.50 
   6   5  -3   21.80    0.90 
  -6  -5   3   21.30    1.20 
  -6  -5   3   22.70    1.40 
  -6  -5   3   23.10    1.20 
  -6  -5   3   24.00    1.30 
   5   5  -3    5.70    0.60 
   5   5  -3    5.30    0.60 
   5   5  -3    5.20    0.30 
   5   5  -3    4.90    0.40 
   5   5  -3    4.60    0.30 
   5   5  -3    5.10    0.70 
  -5  -5   3    7.80    0.70 
  -5  -5   3    5.40    0.60 
  -5  -5   3    5.40    0.60 
  -5  -5   3    5.30    0.70 
   4   5  -3  140.29    4.80 
   4   5  -3  137.09    4.90 
   4   5  -3  131.89    5.00 
   4   5  -3  133.49    5.00 
  -4  -5   3  132.39    5.10 
  -4  -5   3  127.59    5.00 
  -4  -5   3  131.09    5.00 
  -4  -5   3  127.19    5.20 
   3   5  -3   33.70    1.50 
   3   5  -3   33.70    1.50 
   3   5  -3   36.60    1.40 
   3   5  -3   33.30    1.60 
  -3  -5   3   34.30    1.60 
  -3  -5   3   32.90    1.60 
  -3  -5   3   34.70    1.40 
  -3  -5   3   35.40    1.80 
  -3  -5   3   34.40    1.60 
   2   5  -3  418.66   39.50 
   2   5  -3  487.15   28.50 
   2   5  -3  450.75   37.40 
   2   5  -3  425.16   25.60 
  -2  -5   3  502.15   39.60 
  -2  -5   3  451.95   40.30 
  -2  -5   3  478.85   28.00 
  -2  -5   3  447.76   26.20 
   1   5  -3  127.39    4.90 
   1   5  -3  125.39    4.80 
   1   5  -3  127.59    4.80 
   1   5  -3  139.59    4.90 
  -1  -5   3  124.09    4.90 
  -1  -5   3  130.69    4.90 
  -1  -5   3  123.19    4.90 
  -1  -5   3  126.79    4.90 
   0   5  -3   41.50    1.90 
   0   5  -3   43.10    1.90 
   0   5  -3   44.10    1.90 
   0   5  -3   42.40    1.80 
   0  -5   3   43.20    2.00 
   0  -5   3   44.80    2.00 
   0  -5   3   44.40    2.10 
   0  -5   3   44.40    2.00 
  -1   5  -3   -0.20    0.30 
  -1   5  -3   -0.30    0.30 
  -1   5  -3    0.60    0.30 
  -1   5  -3    0.50    0.40 
   1  -5   3    0.10    0.30 
   1  -5   3    0.10    0.30 
   1  -5   3    0.70    0.40 
  -2   5  -3   43.30    1.90 
  -2   5  -3   40.80    2.00 
  -2   5  -3   44.10    2.10 
  -2   5  -3   41.40    2.00 
   2  -5   3   41.40    2.10 
   2  -5   3   41.30    2.00 
   2  -5   3   46.40    2.20 
  -3   5  -3  107.49    4.70 
  -3   5  -3  114.19    4.60 
  -3   5  -3  115.99    4.70 
  -3   5  -3  120.39    4.80 
   3  -5   3  117.89    4.80 
   3  -5   3  123.39    5.00 
   3  -5   3  123.29    5.30 
   3  -5   3  115.99    4.80 
  -4   5  -3    3.50    0.70 
  -4   5  -3    4.60    0.80 
  -4   5  -3    4.00    0.60 
   4  -5   3    7.20    1.20 
   4  -5   3    3.00    0.80 
  -5   5  -3  198.08    7.50 
  -5   5  -3  203.78    7.60 
   5  -5   3  173.78    7.90 
   5  -5   3  188.38    7.70 
  -6   5  -3    4.50    0.90 
  -6   5  -3    2.10    0.70 
   6  -5   3    3.80    1.10 
   6  -5   3    3.20    1.00 
  -7   5  -3   17.70    1.50 
  -7   5  -3   19.10    1.40 
  -7   5  -3   15.80    1.50 
   7  -5   3   18.70    2.00 
   7  -5   3   19.30    1.90 
  -8   5  -3    3.40    0.70 
  -8   5  -3    3.80    0.90 
  -8   5  -3    3.40    0.90 
   8  -5   3    2.20    1.00 
   8  -5   3    3.40    1.20 
  -9   5  -3    1.50    0.80 
  -9   5  -3    1.70    0.70 
  -9   5  -3    1.40    0.80 
   9  -5   3    2.60    1.10 
   9  -5   3   -1.10    0.90 
 -10   5  -3   36.90    2.30 
 -10   5  -3   32.30    2.30 
 -10   5  -3   31.60    2.00 
  10  -5   3   36.40    2.60 
  10  -5   3   32.40    2.60 
 -11   5  -3   19.20    1.70 
 -11   5  -3   18.90    1.90 
  11  -5   3   17.90    2.20 
  11  -5   3   19.60    2.20 
  15   4  -3   -0.40    0.90 
  15   4  -3    0.50    0.90 
 -15  -4   3    0.90    0.80 
 -15  -4   3    0.30    0.80 
  14   4  -3   10.40    1.40 
  14   4  -3   13.10    1.60 
 -14  -4   3   11.30    1.30 
 -14  -4   3   13.10    1.50 
  13   4  -3   -0.90    0.60 
  13   4  -3    1.40    0.80 
 -13  -4   3   -0.70    0.60 
 -13  -4   3   -0.20    0.60 
  12   4  -3   61.79    3.00 
  12   4  -3   59.79    3.20 
 -12  -4   3   61.69    2.80 
 -12  -4   3   57.69    3.00 
  11   4  -3    5.90    0.80 
  11   4  -3    5.60    0.90 
  11   4  -3    5.80    1.00 
 -11  -4   3    6.40    1.00 
 -11  -4   3    5.70    0.80 
  10   4  -3   63.69    3.20 
  10   4  -3   64.99    2.90 
  10   4  -3   66.79    3.00 
 -10  -4   3   70.19    2.90 
 -10  -4   3   66.29    3.10 
   9   4  -3    9.10    0.80 
   9   4  -3   12.50    1.30 
   9   4  -3    9.70    1.00 
   9   4  -3   10.20    1.00 
  -9  -4   3    9.60    0.80 
  -9  -4   3    7.80    1.00 
   8   4  -3   61.59    2.70 
   8   4  -3   67.19    2.80 
   8   4  -3   63.49    2.80 
   8   4  -3   69.09    3.10 
  -8  -4   3   67.29    2.90 
  -8  -4   3   67.89    3.20 
  -8  -4   3   61.89    2.70 
   7   4  -3  217.28    8.50 
   7   4  -3  243.98    8.70 
   7   4  -3  249.28    9.00 
   7   4  -3  227.28    8.90 
   7   4  -3  239.68    8.70 
  -7  -4   3  231.18    8.80 
  -7  -4   3  233.48    9.00 
   6   4  -3   61.49    2.50 
   6   4  -3   57.49    2.60 
   6   4  -3   61.69    2.70 
   6   4  -3   58.79    2.50 
   6   4  -3   59.69    2.30 
  -6  -4   3   59.59    2.60 
  -6  -4   3   60.49    2.60 
  -6  -4   3   62.29    2.50 
  -6  -4   3   62.59    2.80 
   5   4  -3   10.70    0.70 
   5   4  -3   10.70    0.80 
   5   4  -3   10.70    0.50 
   5   4  -3   11.00    0.80 
  -5  -4   3   10.30    0.80 
  -5  -4   3   11.10    0.70 
  -5  -4   3   10.20    0.80 
  -5  -4   3   10.50    0.80 
   4   4  -3   52.09    2.10 
   4   4  -3   54.69    2.00 
   4   4  -3   51.79    2.20 
  -4  -4   3   48.70    2.10 
  -4  -4   3   51.09    2.10 
  -4  -4   3   51.69    2.30 
  -4  -4   3   50.69    2.10 
   3   4  -3   34.80    1.50 
   3   4  -3   34.10    1.50 
   3   4  -3   34.60    1.30 
   3   4  -3   33.30    1.40 
  -3  -4   3   32.30    1.50 
  -3  -4   3   31.80    1.40 
  -3  -4   3   32.20    1.60 
   2   4  -3 2723.23  119.79 
   2   4  -3 2553.54  101.19 
   2   4  -3 2506.55  114.29 
   2   4  -3 2757.52  100.49 
  -2  -4   3 2582.84  101.19 
  -2  -4   3 2603.04  118.49 
  -2  -4   3 2398.86   99.59 
  -2  -4   3 2515.45  114.69 
   1   4  -3  288.87   18.70 
   1   4  -3  297.97   28.20 
   1   4  -3  264.47   28.30 
   1   4  -3  276.17   19.70 
  -1  -4   3  300.67   19.10 
  -1  -4   3  320.37   31.20 
  -1  -4   3  308.47   20.50 
  -1  -4   3  293.77   27.80 
   0   4  -3    0.30    0.30 
   0   4  -3    0.30    0.20 
   0   4  -3    0.60    0.30 
   0   4  -3    0.30    0.30 
   0  -4   3    0.30    0.30 
   0  -4   3    0.30    0.30 
   0  -4   3    0.40    0.30 
   0  -4   3    0.50    0.30 
  -1   4  -3  135.09    5.00 
  -1   4  -3  136.59    5.10 
  -1   4  -3  138.39    5.10 
  -1   4  -3  133.19    5.10 
   1  -4   3  135.49    5.10 
   1  -4   3  130.09    5.10 
   1  -4   3  129.59    5.20 
  -2   4  -3   14.20    0.80 
  -2   4  -3   13.60    0.90 
  -2   4  -3   13.90    1.00 
  -2   4  -3   12.20    0.90 
   2  -4   3   12.30    0.90 
   2  -4   3   13.50    0.90 
   2  -4   3   12.80    1.00 
   2  -4   3   13.90    1.30 
  -3   4  -3    3.70    0.70 
  -3   4  -3    3.90    0.60 
  -3   4  -3    5.00    0.70 
  -3   4  -3    5.00    0.60 
   3  -4   3    4.30    0.90 
   3  -4   3    4.00    0.60 
   3  -4   3    4.30    0.70 
   3  -4   3    3.60    0.70 
  -4   4  -3   93.59    3.70 
  -4   4  -3   85.19    3.60 
  -4   4  -3   78.59    3.70 
   4  -4   3   82.79    3.70 
   4  -4   3   81.49    3.70 
   4  -4   3   92.59    4.20 
   4  -4   3   98.59    3.90 
  -5   4  -3    0.30    0.50 
  -5   4  -3    1.70    0.50 
   5  -4   3    2.80    0.80 
   5  -4   3    1.30    0.70 
  -6   4  -3  150.68    6.10 
  -6   4  -3  150.78    6.00 
   6  -4   3  151.48    6.30 
   6  -4   3  152.08    6.60 
  -7   4  -3   49.30    2.50 
  -7   4  -3   48.00    2.50 
  -7   4  -3   49.99    2.40 
   7  -4   3   50.09    2.80 
   7  -4   3   51.59    3.10 
  -8   4  -3   -0.30    0.50 
  -8   4  -3   -0.10    0.60 
  -8   4  -3   -0.40    0.60 
   8  -4   3    1.20    0.90 
   8  -4   3    1.40    0.90 
  -9   4  -3   12.90    1.40 
  -9   4  -3   11.00    1.20 
  -9   4  -3   12.50    1.30 
   9  -4   3   10.80    1.50 
   9  -4   3   13.40    1.80 
 -10   4  -3    1.10    0.80 
 -10   4  -3    0.20    0.70 
 -10   4  -3    0.00    0.60 
  10  -4   3   -1.00    0.80 
  10  -4   3    0.50    0.90 
 -11   4  -3   14.20    1.50 
 -11   4  -3   14.50    1.70 
 -11   4  -3   16.90    1.40 
  11  -4   3   12.70    1.90 
  11  -4   3   15.80    1.90 
 -12   4  -3   -0.60    0.80 
 -12   4  -3    0.70    0.70 
 -12   4  -3    1.00    0.80 
  12  -4   3   -0.10    1.10 
  12  -4   3    0.60    1.00 
  15   3  -3   23.10    2.10 
  15   3  -3   24.00    2.00 
 -15  -3   3   25.70    2.00 
 -15  -3   3   23.50    1.80 
  14   3  -3   12.20    1.50 
  14   3  -3   16.40    1.80 
 -14  -3   3   16.50    1.70 
 -14  -3   3   13.70    1.40 
  13   3  -3   -0.50    0.70 
  13   3  -3    0.50    0.80 
 -13  -3   3    0.70    0.60 
 -13  -3   3   -0.50    0.60 
  12   3  -3    0.00    0.70 
  12   3  -3    1.40    0.80 
 -12  -3   3    1.10    0.60 
 -12  -3   3   -0.50    0.50 
  11   3  -3   64.29    3.20 
  11   3  -3   61.29    2.90 
 -11  -3   3   60.99    2.80 
 -11  -3   3   62.89    3.00 
  10   3  -3   10.30    1.10 
  10   3  -3   10.70    1.10 
  10   3  -3   13.10    1.40 
 -10  -3   3   12.60    1.00 
 -10  -3   3   12.90    1.30 
   9   3  -3   -0.70    0.50 
   9   3  -3    0.60    0.50 
   9   3  -3   -0.50    0.40 
   9   3  -3   -0.60    0.50 
  -9  -3   3    0.30    0.40 
  -9  -3   3   -0.40    0.40 
  -9  -3   3    0.30    0.60 
   8   3  -3   59.89    2.80 
   8   3  -3   61.49    2.60 
   8   3  -3   57.39    2.50 
   8   3  -3   56.49    2.60 
  -8  -3   3   56.89    2.50 
  -8  -3   3   58.69    2.90 
  -8  -3   3   61.19    2.70 
  -8  -3   3   61.99    2.40 
   7   3  -3  115.19    4.60 
   7   3  -3  115.39    4.60 
   7   3  -3  124.09    4.80 
   7   3  -3  116.99    4.90 
   7   3  -3  123.19    4.60 
  -7  -3   3  119.09    4.90 
  -7  -3   3  124.69    4.50 
  -7  -3   3  111.19    4.70 
  -7  -3   3  118.69    4.60 
  -7  -3   3  122.49    4.70 
   6   3  -3   27.50    1.30 
   6   3  -3   28.70    1.50 
   6   3  -3   27.50    1.30 
   6   3  -3   26.60    1.50 
   6   3  -3   29.70    1.40 
  -6  -3   3   27.50    1.40 
  -6  -3   3   28.90    1.30 
  -6  -3   3   28.80    1.60 
  -6  -3   3   26.90    1.40 
   5   3  -3  427.86   35.50 
   5   3  -3  395.36   23.40 
   5   3  -3  401.76   23.70 
   5   3  -3  411.76   35.50 
  -5  -3   3  345.37   33.90 
  -5  -3   3  359.06   23.30 
  -5  -3   3  329.57   30.70 
  -5  -3   3  403.76   22.80 
   4   3  -3   66.39    2.70 
   4   3  -3   64.29    2.60 
   4   3  -3   61.09    2.50 
   4   3  -3   61.29    2.30 
  -4  -3   3   66.69    2.70 
  -4  -3   3   65.69    2.50 
  -4  -3   3   61.89    2.50 
  -4  -3   3   68.19    2.60 
   3   3  -3 2082.19   79.89 
   3   3  -3 2044.80   79.39 
   3   3  -3 2150.48   92.39 
   3   3  -3 2170.78   93.99 
  -3  -3   3 1992.40   79.59 
  -3  -3   3 1988.40   91.39 
  -3  -3   3 2034.60   79.39 
  -3  -3   3 1892.41   91.49 
   2   3  -3    1.60    0.10 
   2   3  -3    2.20    0.30 
   2   3  -3    1.80    0.30 
   2   3  -3    2.10    0.20 
  -2  -3   3    2.10    0.30 
  -2  -3   3    1.50    0.30 
  -2  -3   3    1.80    0.30 
  -2  -3   3    1.60    0.20 
   1   3  -3    4.50    0.30 
   1   3  -3    5.30    0.40 
   1   3  -3    5.10    0.40 
   1   3  -3    5.20    0.40 
  -1  -3   3    5.00    0.40 
  -1  -3   3    4.60    0.40 
  -1  -3   3    4.50    0.40 
  -1  -3   3    5.00    0.40 
   0   3  -3   30.80    1.30 
   0   3  -3   24.90    1.20 
   0   3  -3   31.80    1.30 
   0   3  -3   29.80    1.20 
   0  -3   3   31.40    1.30 
   0  -3   3   29.20    1.30 
   0  -3   3   29.70    1.30 
  -1   3  -3    9.60    0.50 
  -1   3  -3    9.10    0.60 
  -1   3  -3    7.90    0.60 
  -1   3  -3    9.00    0.60 
   1  -3   3    8.90    0.60 
   1  -3   3    8.00    0.60 
   1  -3   3    8.10    0.70 
  -2   3  -3  306.07   11.40 
  -2   3  -3  331.27   11.60 
   2  -3   3  313.17   11.70 
   2  -3   3  322.27   12.00 
  -3   3  -3    3.00    0.50 
  -3   3  -3    4.50    0.60 
  -3   3  -3    2.60    0.50 
   3  -3   3    2.70    0.80 
   3  -3   3    3.30    0.50 
   3  -3   3    3.90    0.60 
   3  -3   3    3.70    0.60 
  -4   3  -3  266.57   10.30 
   4  -3   3  278.27   10.40 
   4  -3   3  283.77   10.70 
   4  -3   3  275.67   10.30 
   4  -3   3  266.17   10.20 
  -5   3  -3   15.20    1.10 
  -5   3  -3   13.90    1.00 
  -5   3  -3   13.90    1.20 
   5  -3   3   14.00    1.10 
   5  -3   3   16.90    1.50 
  -6   3  -3   32.70    1.80 
  -6   3  -3   34.70    1.80 
  -6   3  -3   34.70    1.70 
   6  -3   3   34.20    2.00 
   6  -3   3   33.40    2.20 
  -7   3  -3   55.89    2.50 
  -7   3  -3   57.89    2.70 
  -7   3  -3   59.69    2.70 
   7  -3   3   52.89    3.10 
   7  -3   3   51.09    2.90 
  -8   3  -3  146.49    5.80 
  -8   3  -3  146.49    6.00 
  -8   3  -3  151.38    6.00 
   8  -3   3  144.49    6.50 
   8  -3   3  141.39    6.20 
  -9   3  -3    3.40    0.80 
  -9   3  -3    3.00    0.80 
  -9   3  -3    2.60    0.70 
   9  -3   3   -0.30    0.70 
   9  -3   3    3.20    1.10 
 -10   3  -3   49.60    2.70 
 -10   3  -3   51.79    2.50 
 -10   3  -3   43.90    2.60 
  10  -3   3   49.90    3.20 
  10  -3   3   56.09    3.10 
 -11   3  -3    3.10    0.90 
 -11   3  -3    4.80    0.90 
 -11   3  -3    5.00    0.80 
  11  -3   3    6.40    1.40 
  11  -3   3    3.70    1.10 
 -12   3  -3    1.00    0.60 
 -12   3  -3    0.20    0.80 
 -12   3  -3    0.70    0.80 
  12  -3   3    1.00    1.10 
  12  -3   3   -1.30    1.00 
 -15  -2   3    0.40    0.70 
  14   2  -3    3.60    1.10 
  14   2  -3    4.90    1.10 
 -14  -2   3    3.50    0.90 
 -14  -2   3    3.80    1.00 
  13   2  -3    2.10    0.80 
  13   2  -3    4.20    1.00 
 -13  -2   3    1.60    0.80 
 -13  -2   3    2.90    0.80 
  12   2  -3   78.99    3.70 
  12   2  -3   72.59    3.40 
 -12  -2   3   69.99    3.30 
 -12  -2   3   72.79    3.50 
  11   2  -3   57.39    3.00 
  11   2  -3   58.59    2.90 
 -11  -2   3   61.69    3.00 
 -11  -2   3   62.09    2.80 
 -11  -2   3   65.69    2.90 
  10   2  -3   87.29    3.80 
  10   2  -3   81.49    3.70 
 -10  -2   3   83.39    3.50 
 -10  -2   3   84.59    3.70 
 -10  -2   3   84.69    3.60 
   9   2  -3   35.90    1.90 
   9   2  -3   36.10    1.90 
   9   2  -3   36.00    2.00 
   9   2  -3   37.70    1.90 
  -9  -2   3   39.20    1.80 
  -9  -2   3   36.90    1.90 
  -9  -2   3   37.90    2.00 
  -9  -2   3   37.30    2.20 
   8   2  -3  102.19    4.30 
   8   2  -3  103.39    4.10 
   8   2  -3  103.99    4.20 
   8   2  -3  103.59    4.20 
  -8  -2   3  105.69    4.10 
  -8  -2   3   99.59    4.00 
  -8  -2   3  103.99    4.30 
  -8  -2   3   97.59    4.40 
   7   2  -3   28.10    1.40 
   7   2  -3   29.30    1.60 
   7   2  -3   29.00    1.50 
   7   2  -3   26.90    1.50 
  -7  -2   3   28.80    1.70 
  -7  -2   3   31.10    1.40 
  -7  -2   3   25.00    1.50 
  -7  -2   3   30.80    1.60 
  -7  -2   3   29.10    1.40 
   6   2  -3  132.39    5.10 
   6   2  -3  135.39    4.90 
   6   2  -3  128.79    4.90 
   6   2  -3  132.39    4.90 
  -6  -2   3  131.79    5.10 
  -6  -2   3  125.59    5.00 
  -6  -2   3  127.39    4.90 
  -6  -2   3  117.29    4.80 
  -6  -2   3  134.69    5.10 
   5   2  -3    4.90    0.70 
   5   2  -3    5.30    0.50 
   5   2  -3    5.10    0.50 
   5   2  -3    5.00    0.60 
   5   2  -3    4.90    0.50 
  -5  -2   3    5.00    0.60 
  -5  -2   3    3.80    0.60 
  -5  -2   3    4.90    0.50 
  -5  -2   3    3.80    0.60 
  -5  -2   3    4.70    0.40 
   4   2  -3   12.50    0.60 
   4   2  -3   11.20    0.60 
   4   2  -3   11.70    0.80 
   4   2  -3   10.90    0.70 
   4   2  -3   11.30    0.60 
  -4  -2   3   10.80    0.50 
  -4  -2   3   10.20    0.70 
  -4  -2   3   10.80    0.70 
  -4  -2   3   10.90    0.70 
  -4  -2   3   10.70    0.60 
   3   2  -3  408.96   21.30 
   3   2  -3  495.95   31.20 
   3   2  -3  442.26   29.50 
   3   2  -3  484.15   22.10 
  -3  -2   3  431.56   28.60 
  -3  -2   3  474.25   21.60 
  -3  -2   3  402.06   29.10 
  -3  -2   3  400.26   21.40 
   2   2  -3 1117.49   44.50 
   2   2  -3 1148.49   52.69 
   2   2  -3 1161.78   44.40 
   2   2  -3 1122.29   51.79 
  -2  -2   3 1068.99   52.29 
  -2  -2   3 1061.89   44.30 
  -2  -2   3 1167.48   52.49 
  -2  -2   3 1146.89   44.40 
   1   2  -3    6.30    0.40 
   1   2  -3    7.20    0.30 
   1   2  -3    7.30    0.40 
  -1  -2   3    6.20    0.40 
  -1  -2   3    7.10    0.40 
  -1  -2   3    7.70    0.40 
  -1  -2   3    6.80    0.40 
   0   2  -3 1352.36   54.89 
   0   2  -3 1305.57   53.99 
   0   2  -3 1398.46   67.09 
   0   2  -3 1340.17   65.59 
   0  -2   3 1330.97   67.39 
   0  -2   3 1307.87   54.79 
   0  -2   3 1314.27   65.09 
   0  -2   3 1335.37   54.29 
  -1   2  -3    5.20    0.40 
  -1   2  -3    5.30    0.50 
  -1   2  -3    6.00    0.30 
  -1   2  -3    4.90    0.40 
   1  -2   3    5.10    0.50 
   1  -2   3    5.40    0.40 
   1  -2   3    4.90    0.40 
  -2   2  -3   28.40    1.30 
  -2   2  -3   28.60    1.30 
  -2   2  -3   28.90    1.40 
   2  -2   3   30.40    1.40 
   2  -2   3   30.50    1.70 
   2  -2   3   30.30    1.40 
   2  -2   3   29.60    1.40 
  -3   2  -3    6.50    0.60 
  -3   2  -3    6.90    0.70 
  -3   2  -3    5.90    0.60 
   3  -2   3    6.20    0.60 
   3  -2   3    7.20    0.80 
   3  -2   3    6.20    0.60 
   3  -2   3    6.00    0.90 
  -4   2  -3    1.50    0.40 
  -4   2  -3    1.40    0.60 
  -4   2  -3    1.40    0.40 
  -4   2  -3    1.30    0.50 
   4  -2   3    1.00    0.40 
   4  -2   3    1.70    0.40 
   4  -2   3    2.20    0.60 
   4  -2   3    0.60    0.50 
  -5   2  -3  270.77    9.30 
  -5   2  -3  252.77    9.90 
  -5   2  -3  240.18    9.50 
   5  -2   3  257.97    9.60 
   5  -2   3  244.78    9.50 
   5  -2   3  254.77    9.90 
   5  -2   3  244.88    9.50 
  -6   2  -3  101.99    4.90 
  -6   2  -3  113.29    4.50 
  -6   2  -3  116.69    4.50 
  -6   2  -3  114.39    4.30 
  -6   2  -3   98.19    4.80 
   6  -2   3  111.49    4.90 
   6  -2   3  112.39    4.70 
  -7   2  -3  221.28    8.60 
  -7   2  -3  231.28    8.50 
  -7   2  -3  227.58    8.40 
   7  -2   3  221.18    8.80 
   7  -2   3  219.88    9.10 
  -8   2  -3  231.58    9.10 
  -8   2  -3  241.58    9.10 
  -8   2  -3  233.18    8.90 
   8  -2   3  235.98    9.40 
   8  -2   3  245.58    9.70 
  -9   2  -3   11.90    1.00 
  -9   2  -3    8.90    1.10 
  -9   2  -3    9.90    1.10 
   9  -2   3   10.70    1.60 
   9  -2   3    8.60    1.30 
 -10   2  -3    3.40    0.90 
 -10   2  -3    3.50    0.70 
 -10   2  -3    3.40    0.80 
  10  -2   3    2.60    1.00 
  10  -2   3    5.50    1.20 
 -11   2  -3   19.40    1.40 
 -11   2  -3   22.90    1.60 
 -11   2  -3   19.20    1.60 
  11  -2   3   23.50    2.00 
  11  -2   3   19.60    2.20 
 -12   2  -3   24.40    1.80 
 -12   2  -3   23.90    1.60 
  12  -2   3   24.20    2.10 
  12  -2   3   22.60    2.50 
 -13   2  -3   44.40    2.60 
 -13   2  -3   38.50    2.20 
  13  -2   3   40.10    3.00 
  13  -2   3   42.00    2.90 
  14   1  -3    4.10    1.10 
  14   1  -3    5.20    1.20 
 -14  -1   3    3.80    1.00 
 -14  -1   3    4.90    1.10 
  13   1  -3    1.30    0.80 
  13   1  -3    1.70    0.80 
 -13  -1   3    2.00    0.80 
 -13  -1   3   -0.20    0.60 
 -13  -1   3    0.90    0.70 
  12   1  -3   -0.20    0.60 
  12   1  -3    0.70    0.80 
 -12  -1   3    0.20    0.60 
 -12  -1   3    0.00    0.70 
 -12  -1   3    0.10    0.50 
  11   1  -3   12.70    1.30 
  11   1  -3   11.90    1.30 
 -11  -1   3   12.30    1.20 
 -11  -1   3   13.90    1.20 
 -11  -1   3   13.60    1.40 
  10   1  -3    1.40    0.70 
  10   1  -3    1.20    0.70 
 -10  -1   3    1.20    0.70 
 -10  -1   3    0.80    0.60 
 -10  -1   3    1.30    0.80 
 -10  -1   3    1.00    0.50 
   9   1  -3    9.80    1.00 
   9   1  -3    8.10    1.00 
   9   1  -3    9.50    1.00 
  -9  -1   3    9.30    0.90 
  -9  -1   3    8.30    1.20 
  -9  -1   3   10.80    1.20 
  -9  -1   3    7.40    0.90 
   8   1  -3    0.60    0.50 
   8   1  -3   -0.40    0.40 
   8   1  -3    0.20    0.40 
   8   1  -3    0.50    0.40 
  -8  -1   3   -0.10    0.40 
  -8  -1   3    0.20    0.50 
  -8  -1   3    0.60    0.40 
  -8  -1   3    0.40    0.40 
   7   1  -3   43.60    2.00 
   7   1  -3   41.90    2.00 
   7   1  -3   39.30    2.00 
   7   1  -3   45.00    2.00 
  -7  -1   3   41.70    1.90 
  -7  -1   3   41.40    2.20 
  -7  -1   3   44.40    2.10 
  -7  -1   3   43.70    2.00 
  -7  -1   3   40.80    2.10 
   6   1  -3  184.18    6.80 
   6   1  -3  190.18    6.90 
   6   1  -3  182.48    6.80 
   6   1  -3  184.08    6.80 
  -6  -1   3  173.38    6.80 
  -6  -1   3  174.18    6.90 
  -6  -1   3  180.58    6.90 
  -6  -1   3  179.78    6.80 
  -6  -1   3  186.08    7.00 
   5   1  -3    0.80    0.30 
   5   1  -3    1.20    0.30 
   5   1  -3    0.80    0.40 
   5   1  -3   -0.10    0.20 
  -5  -1   3    0.70    0.30 
  -5  -1   3    0.50    0.40 
  -5  -1   3    1.20    0.40 
  -5  -1   3    0.30    0.30 
  -5  -1   3    0.90    0.30 
   4   1  -3  651.33   31.20 
   4   1  -3  577.74   29.40 
   4   1  -3  524.15   39.40 
   4   1  -3  595.84   42.50 
  -4  -1   3  567.64   30.60 
  -4  -1   3  571.74   39.10 
  -4  -1   3  578.74   28.70 
  -4  -1   3  586.24   43.80 
   3   1  -3   17.80    0.80 
   3   1  -3   18.70    0.80 
   3   1  -3   18.30    0.80 
   3   1  -3   18.10    0.90 
  -3  -1   3   17.50    0.90 
  -3  -1   3   18.00    0.90 
  -3  -1   3   17.50    0.80 
  -3  -1   3   16.90    0.80 
  -3  -1   3   18.10    0.80 
   2   1  -3 1349.86   57.99 
   2   1  -3 1339.97   57.79 
   2   1  -3 1328.97   50.89 
  -2  -1   3 1320.77   51.29 
  -2  -1   3 1321.97   56.59 
  -2  -1   3 1308.47   58.59 
  -2  -1   3 1337.77   50.59 
   1   1  -3  202.08    9.10 
   1   1  -3  195.78   11.70 
   1   1  -3  215.68   12.70 
   1   1  -3  207.38    9.40 
  -1  -1   3  198.48   12.10 
  -1  -1   3  204.08    9.30 
  -1  -1   3  189.58    9.10 
  -1  -1   3  204.28   12.50 
   0   1  -3  386.66   17.50 
   0   1  -3  376.36   23.10 
   0   1  -3  393.96   23.10 
   0   1  -3  371.66   17.10 
   0  -1   3  357.26   22.90 
   0  -1   3  378.56   22.70 
   0  -1   3  350.96   17.00 
   0  -1   3  386.16   17.50 
  -1   1  -3    3.90    0.40 
  -1   1  -3    3.60    0.30 
   1  -1   3    3.60    0.30 
   1  -1   3    3.90    0.40 
   1  -1   3    3.90    0.40 
   1  -1   3    4.20    0.70 
  -2   1  -3 1925.71   91.69 
  -2   1  -3 1834.32   93.39 
  -2   1  -3 1811.82   74.49 
  -2   1  -3 1816.82   75.59 
   2  -1   3 1863.41   75.29 
   2  -1   3 1754.32   74.79 
   2  -1   3 1860.41   92.09 
   2  -1   3 1734.63   90.89 
  -3   1  -3  357.76   13.20 
  -3   1  -3  363.76   13.50 
   3  -1   3  369.96   13.50 
  -4   1  -3  161.88    6.10 
  -4   1  -3  166.78    6.60 
  -4   1  -3  162.28    5.90 
  -4   1  -3  157.18    6.20 
   4  -1   3  158.18    6.10 
   4  -1   3  166.58    6.20 
   4  -1   3  161.78    6.20 
   4  -1   3  162.48    6.50 
  -5   1  -3  168.08    6.70 
  -5   1  -3  159.68    6.00 
  -5   1  -3  169.48    6.10 
  -5   1  -3  162.58    6.20 
  -5   1  -3  161.38    6.30 
   5  -1   3  162.68    6.30 
   5  -1   3  167.28    6.60 
   5  -1   3  150.08    6.20 
   5  -1   3  162.28    6.30 
  -6   1  -3   -0.20    0.30 
  -6   1  -3   -0.30    0.30 
  -6   1  -3    0.00    0.40 
  -6   1  -3    0.20    0.30 
  -6   1  -3   -0.30    0.50 
   6  -1   3   -0.50    0.30 
   6  -1   3    0.00    0.30 
   6  -1   3    0.10    0.50 
   6  -1   3    0.30    0.50 
  -7   1  -3  405.36   16.10 
   7  -1   3  445.96   16.10 
   7  -1   3  420.36   15.70 
  -8   1  -3  241.98    9.00 
  -8   1  -3  246.08    9.20 
  -8   1  -3  238.08    9.10 
   8  -1   3  242.48    9.40 
   8  -1   3  242.88    9.80 
  -9   1  -3   22.60    1.50 
  -9   1  -3   21.70    1.50 
  -9   1  -3   23.50    1.40 
   9  -1   3   23.30    2.00 
   9  -1   3   23.80    1.80 
 -10   1  -3   35.60    1.90 
 -10   1  -3   38.20    2.00 
 -10   1  -3   35.40    2.10 
  10  -1   3   37.40    2.30 
  10  -1   3   32.70    2.50 
 -11   1  -3    1.20    0.60 
 -11   1  -3    0.60    0.50 
  11  -1   3    0.60    0.90 
  11  -1   3   -1.20    0.80 
 -12   1  -3    7.20    1.00 
 -12   1  -3    6.20    1.00 
  12  -1   3    6.50    1.30 
  12  -1   3    7.20    1.50 
 -13   1  -3   17.00    1.40 
 -13   1  -3   13.00    1.40 
  13  -1   3   10.20    1.60 
  13  -1   3   15.80    2.10 
  14   0  -3   -0.50    0.80 
  14   0  -3    0.60    0.80 
 -14   0   3    1.10    0.80 
 -14   0   3    1.50    0.80 
 -14   0   3    1.00    0.80 
  13   0  -3    0.50    0.80 
  13   0  -3    0.40    0.80 
 -13   0   3    0.20    0.70 
 -13   0   3    0.80    0.70 
 -13   0   3    0.70    0.70 
  12   0  -3    7.20    1.10 
  12   0  -3    6.00    1.00 
 -12   0   3    8.10    1.10 
 -12   0   3    6.60    1.10 
 -12   0   3    5.70    1.00 
  11   0  -3   14.80    1.30 
  11   0  -3   16.40    1.50 
 -11   0   3   15.80    1.50 
 -11   0   3   14.60    1.40 
 -11   0   3   15.40    1.40 
  10   0  -3  150.28    6.00 
  10   0  -3  143.89    6.00 
 -10   0   3  143.49    5.90 
 -10   0   3  147.99    6.10 
 -10   0   3  150.08    5.90 
   9   0  -3   13.50    1.10 
   9   0  -3   12.80    1.20 
  -9   0   3   13.20    1.10 
  -9   0   3   12.20    1.10 
  -9   0   3   11.70    1.40 
  -9   0   3   13.00    1.20 
   8   0  -3   14.00    1.10 
   8   0  -3   14.10    1.10 
   8   0  -3   15.30    1.20 
   8   0  -3   14.60    1.10 
  -8   0   3   12.60    1.20 
  -8   0   3   14.00    1.40 
  -8   0   3   15.10    1.10 
  -8   0   3   12.40    1.10 
   7   0  -3   38.40    1.80 
   7   0  -3   35.50    1.70 
   7   0  -3   36.80    1.80 
   7   0  -3   32.40    1.80 
  -7   0   3   32.90    1.90 
  -7   0   3   34.50    1.70 
  -7   0   3   33.70    1.90 
  -7   0   3   30.70    1.80 
  -7   0   3   36.30    1.80 
   6   0  -3   35.90    1.80 
   6   0  -3   39.30    1.80 
   6   0  -3   37.60    1.80 
   6   0  -3   42.40    1.80 
  -6   0   3   36.70    1.90 
  -6   0   3   36.00    1.80 
  -6   0   3   37.90    1.90 
  -6   0   3   37.00    1.90 
  -6   0   3   39.70    1.80 
   5   0  -3  179.98    6.90 
   5   0  -3  184.68    6.80 
   5   0  -3  184.28    6.80 
   5   0  -3  184.88    6.80 
  -5   0   3  178.48    6.90 
  -5   0   3  180.08    6.80 
  -5   0   3  185.68    6.90 
  -5   0   3  183.28    6.90 
  -5   0   3  184.88    7.00 
   4   0  -3  105.99    4.10 
   4   0  -3  110.89    4.00 
   4   0  -3  109.89    4.00 
   4   0  -3  101.29    4.10 
  -4   0   3  106.89    4.10 
  -4   0   3  109.09    4.30 
  -4   0   3  109.79    4.10 
  -4   0   3  108.79    4.10 
  -4   0   3  104.59    4.10 
   3   0  -3   62.19    2.30 
   3   0  -3   61.49    2.30 
   3   0  -3   62.59    2.30 
  -3   0   3   61.19    2.40 
  -3   0   3   58.79    2.30 
  -3   0   3   59.49    2.30 
  -3   0   3   56.89    2.40 
   2   0  -3    1.40    0.20 
   2   0  -3    1.60    0.20 
   2   0  -3    1.80    0.30 
  -2   0   3    1.50    0.20 
  -2   0   3    1.50    0.20 
  -2   0   3    1.50    0.30 
  -2   0   3    1.50    0.20 
   1   0  -3  354.46   18.60 
   1   0  -3  404.36   16.20 
   1   0  -3  405.46   19.00 
   1   0  -3  420.46   15.90 
  -1   0   3  387.36   15.60 
  -1   0   3  388.06   19.70 
  -1   0   3  426.86   18.80 
  -1   0   3  362.76   16.00 
   0   0  -3  777.22   29.00 
   0   0  -3  784.12   31.50 
   0   0   3  795.12   28.60 
   0   0   3  770.42   30.50 
  -1   0  -3  489.65   27.40 
  -1   0  -3  492.45   21.20 
  -1   0  -3  461.55   21.60 
  -1   0  -3  480.75   28.80 
   1   0   3  522.95   28.40 
   1   0   3  492.55   28.20 
   1   0   3  439.16   21.20 
   1   0   3  464.55   21.20 
  -2   0  -3    8.80    0.40 
  -2   0  -3    7.20    0.80 
  -2   0  -3    7.20    0.50 
  -2   0  -3    8.30    0.40 
   2   0   3    7.70    0.50 
   2   0   3    8.30    0.50 
   2   0   3    8.00    0.60 
   2   0   3    7.50    0.40 
   2   0   3    8.20    0.70 
  -3   0  -3  569.94   41.40 
  -3   0  -3  599.64   45.50 
  -3   0  -3  550.64   30.70 
  -3   0  -3  586.14   29.70 
   3   0   3  517.65   41.60 
   3   0   3  566.64   30.30 
   3   0   3  618.14   43.50 
   3   0   3  546.15   29.50 
  -4   0  -3  164.28    6.40 
  -4   0  -3  168.38    6.70 
   4   0   3  165.88    6.30 
   4   0   3  174.68    6.70 
   4   0   3  171.78    6.40 
   4   0   3  167.28    6.30 
  -5   0  -3  184.08    7.40 
  -5   0  -3  180.68    6.70 
  -5   0  -3  188.28    7.10 
   5   0   3  179.58    6.90 
   5   0   3  185.98    7.00 
   5   0   3  185.88    7.30 
   5   0   3  188.38    7.00 
  -6   0  -3   48.60    2.60 
  -6   0  -3   46.90    1.90 
  -6   0  -3   41.50    2.20 
  -6   0  -3   48.40    2.10 
  -6   0  -3   47.10    2.10 
   6   0   3   46.00    2.20 
   6   0   3   47.30    2.30 
   6   0   3   50.49    2.60 
   6   0   3   42.70    2.10 
  -7   0  -3  122.39    5.70 
  -7   0  -3  132.39    5.10 
  -7   0  -3  133.49    5.10 
  -7   0  -3  133.39    5.00 
   7   0   3  131.89    5.70 
   7   0   3  130.79    5.30 
  -8   0  -3    2.20    0.60 
  -8   0  -3    2.00    0.60 
  -8   0  -3    2.20    0.50 
   8   0   3    1.40    0.70 
   8   0   3    3.10    0.90 
  -9   0  -3   28.40    1.60 
  -9   0  -3   27.90    1.50 
   9   0   3   26.50    2.10 
   9   0   3   26.80    1.80 
 -10   0  -3  118.39    4.80 
 -10   0  -3  117.39    4.70 
  10   0   3  118.99    5.50 
  10   0   3  115.79    5.20 
 -11   0  -3   11.50    1.10 
 -11   0  -3   10.80    1.20 
  11   0   3   10.30    1.40 
  11   0   3   13.00    1.80 
 -12   0  -3   -0.50    0.60 
 -12   0  -3    0.40    0.50 
  12   0   3   -1.00    0.70 
  12   0   3    0.00    1.00 
 -13   0  -3    0.20    0.70 
 -13   0  -3    1.70    0.70 
  13   0   3    1.80    1.10 
  13   0   3    0.70    0.90 
 -14   0  -3    0.60    0.80 
 -14   0  -3    1.80    0.70 
  14   0   3    0.30    1.00 
  14   0   3    1.70    1.00 
  13  -1  -3    9.10    1.20 
  13  -1  -3    8.10    1.40 
 -13   1   3    7.30    1.20 
 -13   1   3    8.70    1.40 
 -13   1   3    9.80    1.30 
  12  -1  -3    2.00    0.90 
  12  -1  -3    0.30    0.70 
 -12   1   3    0.80    0.80 
 -12   1   3    1.30    0.80 
 -12   1   3    0.60    0.70 
  11  -1  -3    6.00    1.00 
  11  -1  -3    4.60    1.00 
 -11   1   3    5.70    1.10 
 -11   1   3    5.00    0.90 
 -11   1   3    5.70    1.00 
  10  -1  -3    0.20    0.60 
  10  -1  -3    0.70    0.60 
 -10   1   3   -0.30    0.60 
 -10   1   3    0.50    0.70 
 -10   1   3    1.80    0.80 
 -10   1   3    0.90    0.60 
   9  -1  -3    4.00    0.80 
   9  -1  -3    5.60    0.90 
  -9   1   3    6.40    1.00 
  -9   1   3    5.20    0.90 
  -9   1   3    4.30    0.80 
  -9   1   3    5.00    1.00 
   8  -1  -3   51.39    2.30 
   8  -1  -3   52.19    2.40 
   8  -1  -3   45.10    2.60 
  -8   1   3   47.50    2.40 
  -8   1   3   49.90    2.40 
  -8   1   3   45.90    2.50 
  -8   1   3   55.29    2.60
[truncated: 2,242,968 more chars]
